# Supplementary material for: 1-[3-(Morpholin-4-yl)prop­yl]-3-[(naph­tha­len-2-yl)oxy]-4-(3-nitro­phen­yl)azeti­din-2-one
Source: Acta Crystallogr Sect E Struct Rep Online. 2014 Jul 2;70(Pt 8):o833–4. doi: 10.1107/S1600536814014949 (PMC4158481; doi:10.1107/S1600536814014949)
Supplement: Supplementary file 1 [file e-70-0o833-sup1.cif]

##############################################################################
#                                                                            #
# This CIF contains the data in a paper accepted for publication in          #
# Acta Crystallographica Section E. It conforms to the requirements of       #
# Notes for Authors for Acta Crystallographica Section E, and has been       #
# peer reviewed under the auspices of the IUCr Commission on Journals.       #
#                                                                            #
# Full details of the Crystallographic Information File format               #
# are given in the paper "The Crystallographic Information File (CIF):       #
# a New Standard Archive File for Crystallography" by S. R. Hall, F. H.      #
# Allen and I. D. Brown [Acta Cryst. (1991), A47, 655-685].                  #
#                                                                            #
# The current version of the core CIF dictionary is obtainable from          #
# ftp://ftp.iucr.org/pub/cif_core.dic.                                       #
#                                                                            #
# Software is freely available for graphical display of the structure(s)     #
# in this CIF. For information consult the CIF software page                 #
# http://www.iucr.org/resources/cif/software.                                #
#                                                                            #
# This file may be used for bona fide research purposes within the           #
# scientific community so long as proper attribution is given to the journal # 
# article from which it was obtained.                                        #
#                                                                            #
##############################################################################
data_global
_audit_creation_method     'PLATON <TABLE ACC> option'
_journal_date_recd_electronic     2014-06-23
_journal_date_accepted     2014-06-25
_journal_name_full     'Acta Crystallographica, Section E'
_journal_year     2014
_journal_volume     70
_journal_issue      8
_journal_page_first     o833
_journal_page_last     o834
_journal_paper_category     QO
_journal_paper_doi     10.1107/S1600536814014949
_journal_coeditor_code     HG5396
_publ_contact_author_name
; Dr. Mehmet Akkurt
;
_publ_contact_author_address
; Department of Physics
  Faculty of Sciences
  Erciyes University
  38039 Kayseri
  Turkey
;
_publ_contact_author_email     akkurt@erciyes.edu.tr
_publ_contact_author_fax     '+90-352-4374933'
_publ_contact_author_phone     '+90-352-2076666 ext. 33106'
_publ_section_title
;\
1-[3-(Morpholin-4-yl)propyl]-3-[(naphthalen-2-yl)oxy]-4-(3-nitrophenyl)\
azetidin-2-one
;
loop_
    _publ_author_name
    _publ_author_footnote
    _publ_author_address
    'Zeliha Atio\(glu' .
;
\.Ilke Education and Health Foundation,
Cappadocia Vocational College,
The Medical Imaging Techniques Program,
50420 Mustafapa\,sa,
\"Urg\"up,
Nev\,sehir,
Turkey
;
    'Mehmet Akkurt' .
; Department of Physics,
  Faculty of Sciences,
  Erciyes University,
  38039 Kayseri,
  Turkey
;
    'Aliasghar Jarrahpour' .
;
Department of Chemistry,
College of Sciences,
Shiraz University,
71454 Shiraz,
Iran
;
    'Roghayeh Heiran' .
;
Department of Chemistry,
College of Sciences,
Shiraz University,
71454 Shiraz,
Iran
;
    'Nam\?ik \"Ozdemir' .
;
   Department of Physics,
   Faculty of Arts and Sciences,
   Ondokuz May\?is University,
   55139 Samsun,
   Turkey
;
data_I
_database_code_depnum_ccdc_archive 'CCDC 1010107'
_chemical_name_systematic
;\
1-[3-(Morpholin-4-yl)propyl]-3-[(naphthalen-2-yl)oxy]-\
4-(3-nitrophenyl)azetidin-2-one
;
_chemical_name_common     ?
_chemical_formula_moiety     'C26 H27 N3 O5'
_chemical_formula_sum     'C26 H27 N3 O5'
_chemical_formula_structural     ?
_chemical_formula_iupac     'C26 H27 N3 O5'
_chemical_formula_weight     461.51
_chemical_melting_point     ?
_symmetry_cell_setting     triclinic
_symmetry_space_group_name_H-M     'P -1'
_symmetry_space_group_name_Hall     '-P 1'
loop_
    _symmetry_equiv_pos_site_id
    _symmetry_equiv_pos_as_xyz
    1 x,y,z
    2 -x,-y,-z
_cell_length_a     9.7068(8)
_cell_length_b     10.3836(9)
_cell_length_c     14.2041(11)
_cell_angle_alpha     73.739(6)
_cell_angle_beta     75.922(6)
_cell_angle_gamma     63.107(6)
_cell_volume     1214.33(19)
_cell_formula_units_Z     2
_cell_measurement_reflns_used     9755
_cell_measurement_theta_min     1.51
_cell_measurement_theta_max     28.80
_cell_measurement_temperature     296(2)
_cell_special_details
;
;
_exptl_crystal_description     'block'
_exptl_crystal_colour     'light yellow'
_exptl_crystal_size_max     0.510
_exptl_crystal_size_mid     0.390
_exptl_crystal_size_min     0.250
_exptl_crystal_size_rad     ?
_exptl_crystal_density_diffrn     1.262
_exptl_crystal_density_meas     ?
_exptl_crystal_density_method     'Not Measured'
_exptl_crystal_F_000     488
loop_
    _exptl_crystal_face_index_h
    _exptl_crystal_face_index_k
    _exptl_crystal_face_index_l
    _exptl_crystal_face_perp_dist
    -3 -2 8 0.0980
    7 1 3 0.1900
    -6 -5 2 0.1390
    5 1 3 0.1860
    0 -3 4 0.2330
    2 2 -1 0.1360
    -3 2 -5 0.1620
    0 0 1 0.0890
    1 0 -5 0.1360
    8 1 -2 0.1770
    2 3 8 0.1260
    8 -2 -1 0.2020
    1 -4 -9 0.2040
    -3 -1 -4 0.2150
    -1 -5 -3 0.2540
    -4 -5 -5 0.2540
    5 4 5 0.1730
    2 2 -9 0.1290
    -5 -6 0 0.1690
    -5 -3 -2 0.1900
_exptl_absorpt_coefficient_mu     0.088
_exptl_absorpt_correction_type     integration
_exptl_absorpt_process_details     '(X-RED32; Stoe & Cie, 2002)'
_exptl_absorpt_correction_T_min     0.9669
_exptl_absorpt_correction_T_max     0.9846
_exptl_special_details
;
;
_diffrn_ambient_temperature     296(2)
_diffrn_radiation_type     'Mo K\a'
_diffrn_radiation_wavelength     0.71073
_diffrn_radiation_monochromator     'plane graphite'
_diffrn_measurement_device_type     'Stoe IPDS 2'
_diffrn_measurement_device     '2-circle goniometer'
_diffrn_measurement_method     '\w scans'
_diffrn_detector_area_resol_mean     6.67
_diffrn_reflns_number     10059
_diffrn_reflns_av_R_equivalents     0.0881
_diffrn_reflns_av_sigmaI/netI     0.1015
_diffrn_reflns_theta_min     2.24
_diffrn_reflns_theta_max     25.50
_diffrn_reflns_theta_full     25.24
_diffrn_measured_fraction_theta_max     0.992
_diffrn_measured_fraction_theta_full     0.992
_diffrn_reflns_limit_h_min     -11
_diffrn_reflns_limit_h_max     11
_diffrn_reflns_limit_k_min     -12
_diffrn_reflns_limit_k_max     12
_diffrn_reflns_limit_l_min     -17
_diffrn_reflns_limit_l_max     16
_diffrn_reflns_reduction_process
;
;
_refine_special_details
;
Refinement on <i>F</i>^2^ for ALL reflections except those flagged by the user
for potential systematic errors. Weighted <i>R</i>-factors <i>wR</i> and all
goodnesses of fit <i>S</i> are based on <i>F</i>^2^, conventional
<i>R</i>-factors <i>R</i> are based on <i>F</i>, with <i>F</i> set to zero for
negative <i>F</i>^2^. The observed criterion of <i>F</i>^2^ > \s(<i>F</i>^2^)
is used only for calculating -<i>R</i>-factor-obs <i>etc</i>. and is not
relevant to the choice of reflections for refinement. <i>R</i>-factors based
on <i>F</i>^2^ are statistically about twice as large as those based on
<i>F</i>, and <i>R</i>-factors based on ALL data will be even larger.
;
_reflns_number_total     4486
_reflns_number_gt     2123
_reflns_threshold_expression     I>2\s(I)
_refine_ls_structure_factor_coef     Fsqd
_refine_ls_matrix_type     full
_refine_ls_R_factor_all     0.1444
_refine_ls_R_factor_gt     0.0664
_refine_ls_wR_factor_gt     0.1424
_refine_ls_wR_factor_ref     0.1758
_refine_ls_goodness_of_fit_ref     0.946
_refine_ls_restrained_S_all     0.946
_refine_ls_number_reflns     4486
_refine_ls_number_parameters     307
_refine_ls_number_restraints     0
_refine_ls_number_constraints     ?
_refine_ls_hydrogen_treatment     constr
_refine_ls_weighting_scheme     calc
_refine_ls_weighting_details
                      'w=1/[\s^2^(Fo^2^)+(0.0805P)^2^] where P=(Fo^2^+2Fc^2^)/3'
_atom_sites_solution_hydrogens     geom
_atom_sites_solution_primary     ?
_atom_sites_solution_secondary     ?
_refine_ls_shift/su_max     0.000
_refine_ls_shift/su_mean     0.000
_refine_diff_density_max     0.276
_refine_diff_density_min     -0.174
_refine_ls_extinction_method     'none'
_refine_ls_abs_structure_details     ?
_refine_ls_abs_structure_Flack     .
loop_
    _atom_type_symbol
    _atom_type_description
    _atom_type_scat_dispersion_real
    _atom_type_scat_dispersion_imag
    _atom_type_scat_source
    C C 0.0033 0.0016 ' International Tables Vol C Tables 4.2.6.8 and 6.1.1.4'
    H H 0.0000 0.0000 ' International Tables Vol C Tables 4.2.6.8 and 6.1.1.4'
    N N 0.0061 0.0033 ' International Tables Vol C Tables 4.2.6.8 and 6.1.1.4'
    O O 0.0106 0.0060 ' International Tables Vol C Tables 4.2.6.8 and 6.1.1.4'
_computing_data_collection     'X-AREA (Stoe & Cie, 2002)'
_computing_cell_refinement     'X-AREA (Stoe & Cie, 2002)'
_computing_data_reduction     'X-RED32 (Stoe & Cie, 2002)'
_computing_structure_solution     'SHELXS2013 (Sheldrick, 2008)'
_computing_structure_refinement     'SHELXL2013 (Sheldrick, 2008)'
_computing_molecular_graphics     'ORTEP-3 for Windows (Farrugia, 2012)'
_computing_publication_material     'WinGX (Farrugia, 2012)'
loop_
    _atom_site_type_symbol
    _atom_site_label
    _atom_site_fract_x
    _atom_site_fract_y
    _atom_site_fract_z
    _atom_site_U_iso_or_equiv
    _atom_site_thermal_displace_type
    _atom_site_calc_flag
    _atom_site_refinement_flags
    _atom_site_occupancy
    _atom_site_disorder_assembly
    _atom_site_disorder_group
    O O1 0.9297(3) 1.1424(3) 0.07366(17) 0.0961(10) Uani d . 1.000 . .
    O O2 0.7976(2) 0.9168(2) 0.21877(14) 0.0753(8) Uani d . 1.000 . .
    O O3 0.8014(5) 1.0509(4) 0.4976(2) 0.1465(14) Uani d . 1.000 . .
    O O4 0.8408(5) 0.8838(4) 0.6243(2) 0.172(2) Uani d . 1.000 . .
    O O5 1.7676(3) 0.5318(3) -0.1356(2) 0.1070(11) Uani d . 1.000 . .
    N N1 1.1173(3) 0.9410(3) 0.16271(17) 0.0677(10) Uani d . 1.000 . .
    N N2 0.8603(5) 0.9237(5) 0.5366(2) 0.1089(15) Uani d . 1.000 . .
    N N3 1.5567(3) 0.7649(3) -0.03474(17) 0.0658(9) Uani d . 1.000 . .
    C C1 0.9845(4) 1.0180(4) 0.1211(2) 0.0716(11) Uani d . 1.000 . .
    C C2 0.9402(4) 0.8877(4) 0.1546(2) 0.0711(11) Uani d . 1.000 . .
    C C3 1.0932(4) 0.8057(3) 0.2041(2) 0.0657(11) Uani d . 1.000 . .
    C C4 0.7483(4) 0.8039(4) 0.2538(2) 0.0679(11) Uani d . 1.000 . .
    C C5 0.6102(4) 0.8383(4) 0.3220(2) 0.0810(11) Uani d . 1.000 . .
    C C6 0.5486(4) 0.7382(5) 0.3597(2) 0.0852(14) Uani d . 1.000 . .
    C C7 0.6183(4) 0.5988(4) 0.3316(2) 0.0779(13) Uani d . 1.000 . .
    C C8 0.5543(5) 0.4935(6) 0.3687(3) 0.0995(18) Uani d . 1.000 . .
    C C9 0.6232(6) 0.3623(6) 0.3379(4) 0.114(2) Uani d . 1.000 . .
    C C10 0.7574(6) 0.3308(5) 0.2710(3) 0.1057(19) Uani d . 1.000 . .
    C C11 0.8243(5) 0.4271(4) 0.2350(3) 0.0871(16) Uani d . 1.000 . .
    C C12 0.7571(4) 0.5656(4) 0.2643(2) 0.0723(11) Uani d . 1.000 . .
    C C13 0.8214(4) 0.6705(4) 0.2268(2) 0.0715(11) Uani d . 1.000 . .
    C C14 1.0772(3) 0.7610(3) 0.3149(2) 0.0618(10) Uani d . 1.000 . .
    C C15 0.9834(4) 0.8625(3) 0.3742(2) 0.0703(11) Uani d . 1.000 . .
    C C16 0.9656(4) 0.8152(4) 0.4753(2) 0.0739(11) Uani d . 1.000 . .
    C C17 1.0402(5) 0.6725(4) 0.5206(3) 0.0847(15) Uani d . 1.000 . .
    C C18 1.1351(4) 0.5718(4) 0.4615(3) 0.0848(14) Uani d . 1.000 . .
    C C19 1.1519(4) 0.6162(4) 0.3600(2) 0.0763(12) Uani d . 1.000 . .
    C C20 1.2491(4) 0.9733(4) 0.1582(2) 0.0791(14) Uani d . 1.000 . .
    C C21 1.4021(4) 0.8613(4) 0.1168(2) 0.0746(11) Uani d . 1.000 . .
    C C22 1.4024(4) 0.8513(4) 0.0131(2) 0.0718(11) Uani d . 1.000 . .
    C C23 1.6225(4) 0.6141(4) 0.0167(3) 0.0847(14) Uani d . 1.000 . .
    C C24 1.7765(5) 0.5274(4) -0.0364(3) 0.1093(17) Uani d . 1.000 . .
    C C25 1.7052(5) 0.6771(4) -0.1862(3) 0.1020(16) Uani d . 1.000 . .
    C C26 1.5468(4) 0.7661(4) -0.1358(2) 0.0847(13) Uani d . 1.000 . .
    H H2 0.94510 0.84580 0.09940 0.0850 Uiso c RU 1.000 . .
    H H3 1.17070 0.72420 0.17220 0.0790 Uiso c RU 1.000 . .
    H H5 0.56200 0.92930 0.34080 0.0970 Uiso c RU 1.000 . .
    H H6 0.45820 0.76100 0.40520 0.1030 Uiso c RU 1.000 . .
    H H8 0.46420 0.51380 0.41450 0.1190 Uiso c RU 1.000 . .
    H H9 0.57950 0.29410 0.36210 0.1370 Uiso c RU 1.000 . .
    H H10 0.80300 0.24130 0.25030 0.1270 Uiso c RU 1.000 . .
    H H11 0.91550 0.40250 0.19030 0.1040 Uiso c RU 1.000 . .
    H H13 0.91410 0.64830 0.18340 0.0860 Uiso c RU 1.000 . .
    H H15 0.93290 0.96150 0.34630 0.0850 Uiso c RU 1.000 . .
    H H17 1.02720 0.64410 0.58910 0.1010 Uiso c RU 1.000 . .
    H H18 1.18800 0.47360 0.49010 0.1020 Uiso c RU 1.000 . .
    H H19 1.21530 0.54660 0.32100 0.0910 Uiso c RU 1.000 . .
    H H20A 1.25690 0.97640 0.22430 0.0950 Uiso c RU 1.000 . .
    H H20B 1.23130 1.07000 0.11720 0.0950 Uiso c RU 1.000 . .
    H H21A 1.48590 0.88780 0.11710 0.0890 Uiso c RU 1.000 . .
    H H21B 1.42240 0.76530 0.15940 0.0890 Uiso c RU 1.000 . .
    H H22A 1.33220 0.80730 0.01490 0.0860 Uiso c RU 1.000 . .
    H H22B 1.36270 0.95000 -0.02650 0.0860 Uiso c RU 1.000 . .
    H H23A 1.55120 0.56930 0.02280 0.1020 Uiso c RU 1.000 . .
    H H23B 1.63540 0.61160 0.08290 0.1020 Uiso c RU 1.000 . .
    H H24A 1.85050 0.56620 -0.03630 0.1310 Uiso c RU 1.000 . .
    H H24B 1.81480 0.42580 -0.00120 0.1310 Uiso c RU 1.000 . .
    H H25A 1.69630 0.67850 -0.25300 0.1220 Uiso c RU 1.000 . .
    H H25B 1.77550 0.72220 -0.19050 0.1220 Uiso c RU 1.000 . .
    H H26A 1.50790 0.86680 -0.17250 0.1010 Uiso c RU 1.000 . .
    H H26B 1.47430 0.72500 -0.13480 0.1010 Uiso c RU 1.000 . .
loop_
    _atom_site_aniso_label
    _atom_site_aniso_U_11
    _atom_site_aniso_U_22
    _atom_site_aniso_U_33
    _atom_site_aniso_U_12
    _atom_site_aniso_U_13
    _atom_site_aniso_U_23
    O1 0.112(2) 0.0782(16) 0.0649(14) -0.0169(14) -0.0123(13) -0.0032(12)
    O2 0.0629(14) 0.0846(15) 0.0576(12) -0.0106(12) -0.0013(10) -0.0233(11)
    O3 0.178(3) 0.114(2) 0.082(2) -0.006(2) 0.015(2) -0.0443(18)
    O4 0.246(5) 0.162(3) 0.0539(17) -0.057(3) 0.026(2) -0.0303(17)
    O5 0.124(2) 0.0752(17) 0.0928(19) -0.0129(15) 0.0003(16) -0.0356(14)
    N1 0.0710(19) 0.0701(16) 0.0528(14) -0.0232(15) 0.0043(13) -0.0197(12)
    N2 0.136(3) 0.110(3) 0.0547(19) -0.033(2) 0.0065(18) -0.0251(17)
    N3 0.0670(17) 0.0656(16) 0.0528(13) -0.0176(12) -0.0016(12) -0.0164(11)
    C1 0.084(2) 0.074(2) 0.0428(15) -0.0215(19) -0.0004(16) -0.0171(15)
    C2 0.071(2) 0.086(2) 0.0449(15) -0.0215(17) 0.0014(15) -0.0230(15)
    C3 0.065(2) 0.0658(19) 0.0536(16) -0.0155(15) 0.0038(14) -0.0231(14)
    C4 0.058(2) 0.084(2) 0.0472(15) -0.0167(18) -0.0084(14) -0.0122(15)
    C5 0.062(2) 0.092(2) 0.0609(19) -0.0081(19) 0.0021(16) -0.0233(17)
    C6 0.059(2) 0.115(3) 0.0569(19) -0.020(2) 0.0055(16) -0.0194(19)
    C7 0.060(2) 0.105(3) 0.0532(18) -0.022(2) -0.0069(16) -0.0142(18)
    C8 0.080(3) 0.129(4) 0.080(2) -0.040(3) -0.005(2) -0.017(3)
    C9 0.123(4) 0.126(4) 0.099(3) -0.059(3) -0.021(3) -0.012(3)
    C10 0.118(4) 0.099(3) 0.093(3) -0.039(3) -0.017(3) -0.016(2)
    C11 0.085(3) 0.090(3) 0.068(2) -0.019(2) -0.0080(18) -0.0204(19)
    C12 0.060(2) 0.091(2) 0.0507(16) -0.0171(18) -0.0105(15) -0.0134(16)
    C13 0.0550(19) 0.087(2) 0.0537(17) -0.0114(18) -0.0009(14) -0.0228(16)
    C14 0.0565(18) 0.0656(19) 0.0569(16) -0.0184(15) -0.0073(14) -0.0149(14)
    C15 0.082(2) 0.0648(19) 0.0496(16) -0.0171(16) -0.0044(15) -0.0167(13)
    C16 0.088(2) 0.081(2) 0.0501(17) -0.0328(19) -0.0065(16) -0.0150(16)
    C17 0.100(3) 0.096(3) 0.0556(18) -0.043(2) -0.0189(19) 0.0003(19)
    C18 0.090(3) 0.072(2) 0.082(2) -0.029(2) -0.029(2) 0.0073(19)
    C19 0.073(2) 0.069(2) 0.075(2) -0.0176(17) -0.0127(17) -0.0144(16)
    C20 0.092(3) 0.086(2) 0.0628(19) -0.036(2) 0.0025(17) -0.0324(16)
    C21 0.074(2) 0.097(2) 0.0592(18) -0.0372(19) -0.0003(16) -0.0291(16)
    C22 0.065(2) 0.086(2) 0.0564(17) -0.0224(17) -0.0041(15) -0.0211(15)
    C23 0.094(3) 0.076(2) 0.070(2) -0.022(2) -0.0124(19) -0.0149(17)
    C24 0.108(3) 0.080(3) 0.103(3) -0.003(2) -0.017(2) -0.023(2)
    C25 0.123(3) 0.085(3) 0.071(2) -0.024(2) 0.013(2) -0.0307(19)
    C26 0.095(3) 0.082(2) 0.0551(18) -0.0142(19) -0.0082(17) -0.0212(15)
_geom_special_details
;
Bond distances, angles <i>etc</i>. have been calculated using the rounded
fractional coordinates. All su's are estimated from the variances of the
(full) variance-covariance matrix. The cell e.s.d.'s are taken into account in
the estimation of distances, angles and torsion angles
;
loop_
    _geom_bond_atom_site_label_1
    _geom_bond_atom_site_label_2
    _geom_bond_site_symmetry_1
    _geom_bond_site_symmetry_2
    _geom_bond_distance
    _geom_bond_publ_flag
    O1 C1 . . 1.213(4) no
    O2 C2 . . 1.414(4) no
    O2 C4 . . 1.384(4) no
    O3 N2 . . 1.200(6) no
    O4 N2 . . 1.194(4) no
    O5 C24 . . 1.419(5) no
    O5 C25 . . 1.392(5) no
    N1 C1 . . 1.351(5) no
    N1 C3 . . 1.464(4) no
    N1 C20 . . 1.446(5) no
    N2 C16 . . 1.465(5) no
    N3 C22 . . 1.463(5) no
    N3 C23 . . 1.441(5) no
    N3 C26 . . 1.458(4) no
    C1 C2 . . 1.519(6) no
    C2 C3 . . 1.566(6) no
    C3 C14 . . 1.501(4) no
    C4 C5 . . 1.411(5) no
    C4 C13 . . 1.358(5) no
    C5 C6 . . 1.349(6) no
    C6 C7 . . 1.421(6) no
    C7 C8 . . 1.411(7) no
    C7 C12 . . 1.409(5) no
    C8 C9 . . 1.365(8) no
    C9 C10 . . 1.376(8) no
    C10 C11 . . 1.350(7) no
    C11 C12 . . 1.422(5) no
    C12 C13 . . 1.410(6) no
    C14 C15 . . 1.380(4) no
    C14 C19 . . 1.377(5) no
    C15 C16 . . 1.376(4) no
    C16 C17 . . 1.362(5) no
    C17 C18 . . 1.375(6) no
    C18 C19 . . 1.378(5) no
    C20 C21 . . 1.516(5) no
    C21 C22 . . 1.505(4) no
    C23 C24 . . 1.493(6) no
    C25 C26 . . 1.510(6) no
    C2 H2 . . 0.9800 no
    C3 H3 . . 0.9800 no
    C5 H5 . . 0.9300 no
    C6 H6 . . 0.9300 no
    C8 H8 . . 0.9300 no
    C9 H9 . . 0.9300 no
    C10 H10 . . 0.9300 no
    C11 H11 . . 0.9300 no
    C13 H13 . . 0.9300 no
    C15 H15 . . 0.9300 no
    C17 H17 . . 0.9300 no
    C18 H18 . . 0.9300 no
    C19 H19 . . 0.9300 no
    C20 H20A . . 0.9700 no
    C20 H20B . . 0.9700 no
    C21 H21A . . 0.9700 no
    C21 H21B . . 0.9700 no
    C22 H22A . . 0.9700 no
    C22 H22B . . 0.9700 no
    C23 H23A . . 0.9700 no
    C23 H23B . . 0.9700 no
    C24 H24A . . 0.9700 no
    C24 H24B . . 0.9700 no
    C25 H25A . . 0.9700 no
    C25 H25B . . 0.9700 no
    C26 H26A . . 0.9700 no
    C26 H26B . . 0.9700 no
loop_
    _geom_angle_atom_site_label_1
    _geom_angle_atom_site_label_2
    _geom_angle_atom_site_label_3
    _geom_angle_site_symmetry_1
    _geom_angle_site_symmetry_2
    _geom_angle_site_symmetry_3
    _geom_angle
    _geom_angle_publ_flag
    C2 O2 C4 . . . 117.4(3) no
    C24 O5 C25 . . . 110.2(3) no
    C1 N1 C3 . . . 96.4(3) no
    C1 N1 C20 . . . 132.1(3) no
    C3 N1 C20 . . . 131.1(3) no
    O3 N2 O4 . . . 121.9(4) no
    O3 N2 C16 . . . 119.0(3) no
    O4 N2 C16 . . . 119.0(4) no
    C22 N3 C23 . . . 112.9(3) no
    C22 N3 C26 . . . 109.7(3) no
    C23 N3 C26 . . . 108.5(3) no
    O1 C1 N1 . . . 131.9(4) no
    O1 C1 C2 . . . 136.2(4) no
    N1 C1 C2 . . . 91.9(3) no
    O2 C2 C1 . . . 113.2(3) no
    O2 C2 C3 . . . 116.9(2) no
    C1 C2 C3 . . . 85.7(3) no
    N1 C3 C2 . . . 85.9(2) no
    N1 C3 C14 . . . 115.7(3) no
    C2 C3 C14 . . . 117.7(3) no
    O2 C4 C5 . . . 114.0(3) no
    O2 C4 C13 . . . 125.1(3) no
    C5 C4 C13 . . . 120.9(4) no
    C4 C5 C6 . . . 119.6(4) no
    C5 C6 C7 . . . 121.6(4) no
    C6 C7 C8 . . . 122.6(4) no
    C6 C7 C12 . . . 118.1(4) no
    C8 C7 C12 . . . 119.3(4) no
    C7 C8 C9 . . . 120.6(5) no
    C8 C9 C10 . . . 120.1(5) no
    C9 C10 C11 . . . 121.4(5) no
    C10 C11 C12 . . . 120.9(4) no
    C7 C12 C11 . . . 117.7(4) no
    C7 C12 C13 . . . 119.6(3) no
    C11 C12 C13 . . . 122.7(4) no
    C4 C13 C12 . . . 120.2(3) no
    C3 C14 C15 . . . 121.1(3) no
    C3 C14 C19 . . . 120.7(3) no
    C15 C14 C19 . . . 118.2(3) no
    C14 C15 C16 . . . 119.1(3) no
    N2 C16 C15 . . . 118.2(3) no
    N2 C16 C17 . . . 118.8(3) no
    C15 C16 C17 . . . 123.1(3) no
    C16 C17 C18 . . . 117.8(4) no
    C17 C18 C19 . . . 120.1(4) no
    C14 C19 C18 . . . 121.7(3) no
    N1 C20 C21 . . . 113.1(3) no
    C20 C21 C22 . . . 112.8(3) no
    N3 C22 C21 . . . 113.6(3) no
    N3 C23 C24 . . . 111.5(3) no
    O5 C24 C23 . . . 112.4(4) no
    O5 C25 C26 . . . 112.0(3) no
    N3 C26 C25 . . . 110.4(3) no
    O2 C2 H2 . . . 113.00 no
    C1 C2 H2 . . . 113.00 no
    C3 C2 H2 . . . 113.00 no
    N1 C3 H3 . . . 112.00 no
    C2 C3 H3 . . . 112.00 no
    C14 C3 H3 . . . 112.00 no
    C4 C5 H5 . . . 120.00 no
    C6 C5 H5 . . . 120.00 no
    C5 C6 H6 . . . 119.00 no
    C7 C6 H6 . . . 119.00 no
    C7 C8 H8 . . . 120.00 no
    C9 C8 H8 . . . 120.00 no
    C8 C9 H9 . . . 120.00 no
    C10 C9 H9 . . . 120.00 no
    C9 C10 H10 . . . 119.00 no
    C11 C10 H10 . . . 119.00 no
    C10 C11 H11 . . . 119.00 no
    C12 C11 H11 . . . 120.00 no
    C4 C13 H13 . . . 120.00 no
    C12 C13 H13 . . . 120.00 no
    C14 C15 H15 . . . 121.00 no
    C16 C15 H15 . . . 120.00 no
    C16 C17 H17 . . . 121.00 no
    C18 C17 H17 . . . 121.00 no
    C17 C18 H18 . . . 120.00 no
    C19 C18 H18 . . . 120.00 no
    C14 C19 H19 . . . 119.00 no
    C18 C19 H19 . . . 119.00 no
    N1 C20 H20A . . . 109.00 no
    N1 C20 H20B . . . 109.00 no
    C21 C20 H20A . . . 109.00 no
    C21 C20 H20B . . . 109.00 no
    H20A C20 H20B . . . 108.00 no
    C20 C21 H21A . . . 109.00 no
    C20 C21 H21B . . . 109.00 no
    C22 C21 H21A . . . 109.00 no
    C22 C21 H21B . . . 109.00 no
    H21A C21 H21B . . . 108.00 no
    N3 C22 H22A . . . 109.00 no
    N3 C22 H22B . . . 109.00 no
    C21 C22 H22A . . . 109.00 no
    C21 C22 H22B . . . 109.00 no
    H22A C22 H22B . . . 108.00 no
    N3 C23 H23A . . . 109.00 no
    N3 C23 H23B . . . 109.00 no
    C24 C23 H23A . . . 109.00 no
    C24 C23 H23B . . . 109.00 no
    H23A C23 H23B . . . 108.00 no
    O5 C24 H24A . . . 109.00 no
    O5 C24 H24B . . . 109.00 no
    C23 C24 H24A . . . 109.00 no
    C23 C24 H24B . . . 109.00 no
    H24A C24 H24B . . . 108.00 no
    O5 C25 H25A . . . 109.00 no
    O5 C25 H25B . . . 109.00 no
    C26 C25 H25A . . . 109.00 no
    C26 C25 H25B . . . 109.00 no
    H25A C25 H25B . . . 108.00 no
    N3 C26 H26A . . . 109.00 no
    N3 C26 H26B . . . 110.00 no
    C25 C26 H26A . . . 110.00 no
    C25 C26 H26B . . . 110.00 no
    H26A C26 H26B . . . 108.00 no
loop_
    _geom_torsion_atom_site_label_1
    _geom_torsion_atom_site_label_2
    _geom_torsion_atom_site_label_3
    _geom_torsion_atom_site_label_4
    _geom_torsion_site_symmetry_1
    _geom_torsion_site_symmetry_2
    _geom_torsion_site_symmetry_3
    _geom_torsion_site_symmetry_4
    _geom_torsion
    _geom_torsion_publ_flag
    C2 O2 C4 C5 . . . . 176.4(3) no
    C4 O2 C2 C1 . . . . -179.5(3) no
    C4 O2 C2 C3 . . . . -82.2(4) no
    C2 O2 C4 C13 . . . . -4.1(5) no
    C25 O5 C24 C23 . . . . 55.7(5) no
    C24 O5 C25 C26 . . . . -56.8(5) no
    C20 N1 C1 C2 . . . . 171.6(3) no
    C3 N1 C1 O1 . . . . 179.9(4) no
    C20 N1 C1 O1 . . . . -6.8(6) no
    C3 N1 C20 C21 . . . . 50.6(4) no
    C20 N1 C3 C14 . . . . 69.3(4) no
    C1 N1 C3 C2 . . . . 1.7(2) no
    C1 N1 C20 C21 . . . . -120.6(4) no
    C3 N1 C1 C2 . . . . -1.7(2) no
    C1 N1 C3 C14 . . . . -117.2(3) no
    C20 N1 C3 C2 . . . . -171.8(3) no
    O3 N2 C16 C17 . . . . 175.7(5) no
    O4 N2 C16 C17 . . . . -1.2(8) no
    O3 N2 C16 C15 . . . . -4.8(7) no
    O4 N2 C16 C15 . . . . 178.3(5) no
    C26 N3 C22 C21 . . . . -177.8(3) no
    C23 N3 C26 C25 . . . . -56.2(4) no
    C22 N3 C26 C25 . . . . -179.9(3) no
    C22 N3 C23 C24 . . . . 177.4(3) no
    C26 N3 C23 C24 . . . . 55.6(4) no
    C23 N3 C22 C21 . . . . 61.1(4) no
    O1 C1 C2 O2 . . . . -62.7(5) no
    N1 C1 C2 O2 . . . . 119.1(3) no
    N1 C1 C2 C3 . . . . 1.6(2) no
    O1 C1 C2 C3 . . . . 179.8(4) no
    O2 C2 C3 C14 . . . . 1.6(4) no
    C1 C2 C3 C14 . . . . 115.5(3) no
    O2 C2 C3 N1 . . . . -115.4(3) no
    C1 C2 C3 N1 . . . . -1.5(2) no
    C2 C3 C14 C19 . . . . 123.8(4) no
    N1 C3 C14 C15 . . . . 45.4(5) no
    C2 C3 C14 C15 . . . . -54.0(5) no
    N1 C3 C14 C19 . . . . -136.8(4) no
    O2 C4 C13 C12 . . . . -177.4(3) no
    C5 C4 C13 C12 . . . . 2.1(5) no
    C13 C4 C5 C6 . . . . -1.1(5) no
    O2 C4 C5 C6 . . . . 178.5(3) no
    C4 C5 C6 C7 . . . . -0.8(5) no
    C5 C6 C7 C12 . . . . 1.5(5) no
    C5 C6 C7 C8 . . . . -178.8(4) no
    C12 C7 C8 C9 . . . . -1.8(7) no
    C8 C7 C12 C13 . . . . 179.9(4) no
    C6 C7 C8 C9 . . . . 178.5(4) no
    C6 C7 C12 C11 . . . . -178.7(3) no
    C6 C7 C12 C13 . . . . -0.4(5) no
    C8 C7 C12 C11 . . . . 1.5(5) no
    C7 C8 C9 C10 . . . . 0.8(8) no
    C8 C9 C10 C11 . . . . 0.5(8) no
    C9 C10 C11 C12 . . . . -0.7(7) no
    C10 C11 C12 C7 . . . . -0.3(6) no
    C10 C11 C12 C13 . . . . -178.6(4) no
    C7 C12 C13 C4 . . . . -1.4(5) no
    C11 C12 C13 C4 . . . . 176.9(4) no
    C3 C14 C19 C18 . . . . -178.0(4) no
    C19 C14 C15 C16 . . . . -1.3(6) no
    C3 C14 C15 C16 . . . . 176.5(4) no
    C15 C14 C19 C18 . . . . -0.1(6) no
    C14 C15 C16 C17 . . . . 2.0(7) no
    C14 C15 C16 N2 . . . . -177.4(4) no
    N2 C16 C17 C18 . . . . 178.2(4) no
    C15 C16 C17 C18 . . . . -1.2(7) no
    C16 C17 C18 C19 . . . . -0.3(7) no
    C17 C18 C19 C14 . . . . 0.9(7) no
    N1 C20 C21 C22 . . . . 60.0(4) no
    C20 C21 C22 N3 . . . . 169.3(3) no
    N3 C23 C24 O5 . . . . -56.3(5) no
    O5 C25 C26 N3 . . . . 58.4(5) no
loop_
    _geom_hbond_atom_site_label_D
    _geom_hbond_atom_site_label_H
    _geom_hbond_atom_site_label_A
    _geom_hbond_site_symmetry_A
    _geom_hbond_distance_DH
    _geom_hbond_distance_HA
    _geom_hbond_distance_DA
    _geom_hbond_angle_DHA
    _geom_hbond_publ_flag
    C2 H2 O1 2_775 0.98 2.46 3.229(4) 135 yes
_iucr_refine_instructions_details
;
TITL HB-71
CELL  0.71073   9.7068  10.3836  14.2041   73.739   75.922   63.107
ZERR     2.00   0.0008   0.0009   0.0011    0.006    0.006    0.006
LATT   1
SFAC  C    H    N    O
UNIT  52   54   6    10
MERG   2
OMIT    -4.00  51.00
OMIT     2   2   0
OMIT     2   0   2
OMIT     3   2   1
OMIT     1   0   3
FMAP   2
PLAN    3
ACTA
BOND   $H
CONF
L.S.  13
WGHT    0.080500
FVAR       0.29178
C1    1    0.984477    1.018001    0.121069    11.00000    0.08373    0.07423 =
         0.04284   -0.01713   -0.00043   -0.02147
C2    1    0.940212    0.887715    0.154639    11.00000    0.07103    0.08566 =
         0.04490   -0.02298    0.00141   -0.02148
AFIX  13
H2    2    0.945147    0.845814    0.099434    11.00000   -1.20000
AFIX   0
C3    1    1.093177    0.805692    0.204116    11.00000    0.06454    0.06584 =
         0.05357   -0.02308    0.00385   -0.01554
AFIX  13
H3    2    1.170671    0.724169    0.172234    11.00000   -1.20000
AFIX   0
C4    1    0.748275    0.803879    0.253823    11.00000    0.05757    0.08351 =
         0.04725   -0.01220   -0.00839   -0.01666
C5    1    0.610202    0.838287    0.322001    11.00000    0.06200    0.09196 =
         0.06090   -0.02329    0.00208   -0.00812
AFIX  43
H5    2    0.562029    0.929339    0.340832    11.00000   -1.20000
AFIX   0
C6    1    0.548554    0.738213    0.359680    11.00000    0.05920    0.11518 =
         0.05687   -0.01945    0.00547   -0.01956
AFIX  43
H6    2    0.458179    0.761030    0.405152    11.00000   -1.20000
AFIX   0
C7    1    0.618311    0.598843    0.331597    11.00000    0.06010    0.10466 =
         0.05319   -0.01421   -0.00694   -0.02197
C8    1    0.554260    0.493533    0.368658    11.00000    0.07988    0.12909 =
         0.08036   -0.01716   -0.00483   -0.04016
AFIX  43
H8    2    0.464241    0.513774    0.414465    11.00000   -1.20000
AFIX   0
C9    1    0.623225    0.362329    0.337881    11.00000    0.12322    0.12649 =
         0.09872   -0.01166   -0.02145   -0.05880
AFIX  43
H9    2    0.579464    0.294130    0.362129    11.00000   -1.20000
AFIX   0
C10   1    0.757398    0.330811    0.271035    11.00000    0.11821    0.09873 =
         0.09284   -0.01648   -0.01716   -0.03861
AFIX  43
H10   2    0.802988    0.241299    0.250250    11.00000   -1.20000
AFIX   0
C11   1    0.824265    0.427063    0.234980    11.00000    0.08488    0.08972 =
         0.06766   -0.02037   -0.00802   -0.01947
AFIX  43
H11   2    0.915516    0.402472    0.190322    11.00000   -1.20000
AFIX   0
C12   1    0.757136    0.565637    0.264323    11.00000    0.05965    0.09103 =
         0.05067   -0.01343   -0.01054   -0.01715
C13   1    0.821379    0.670467    0.226802    11.00000    0.05496    0.08703 =
         0.05369   -0.02281   -0.00086   -0.01138
AFIX  43
H13   2    0.914091    0.648273    0.183415    11.00000   -1.20000
AFIX   0
C14   1    1.077250    0.761042    0.314868    11.00000    0.05649    0.06563 =
         0.05688   -0.01489   -0.00735   -0.01837
C15   1    0.983415    0.862504    0.374249    11.00000    0.08235    0.06475 =
         0.04965   -0.01669   -0.00438   -0.01708
AFIX  43
H15   2    0.932933    0.961511    0.346308    11.00000   -1.20000
AFIX   0
C16   1    0.965612    0.815169    0.475287    11.00000    0.08762    0.08070 =
         0.05008   -0.01502   -0.00649   -0.03275
C17   1    1.040152    0.672498    0.520556    11.00000    0.10035    0.09554 =
         0.05558    0.00028   -0.01886   -0.04312
AFIX  43
H17   2    1.027238    0.644143    0.589145    11.00000   -1.20000
AFIX   0
C18   1    1.135063    0.571846    0.461536    11.00000    0.08957    0.07239 =
         0.08245    0.00725   -0.02892   -0.02915
AFIX  43
H18   2    1.188032    0.473612    0.490129    11.00000   -1.20000
AFIX   0
C19   1    1.151888    0.616226    0.360045    11.00000    0.07252    0.06852 =
         0.07518   -0.01440   -0.01274   -0.01756
AFIX  43
H19   2    1.215298    0.546589    0.321016    11.00000   -1.20000
AFIX   0
C20   1    1.249113    0.973345    0.158197    11.00000    0.09244    0.08640 =
         0.06281   -0.03245    0.00249   -0.03645
AFIX  23
H20A  2    1.256898    0.976439    0.224262    11.00000   -1.20000
H20B  2    1.231251    1.070010    0.117209    11.00000   -1.20000
AFIX   0
C21   1    1.402145    0.861287    0.116762    11.00000    0.07422    0.09673 =
         0.05918   -0.02911   -0.00032   -0.03716
AFIX  23
H21A  2    1.485851    0.887806    0.117079    11.00000   -1.20000
H21B  2    1.422448    0.765342    0.159417    11.00000   -1.20000
AFIX   0
C22   1    1.402411    0.851284    0.013074    11.00000    0.06495    0.08624 =
         0.05638   -0.02106   -0.00415   -0.02238
AFIX  23
H22A  2    1.332177    0.807296    0.014856    11.00000   -1.20000
H22B  2    1.362732    0.950000   -0.026539    11.00000   -1.20000
AFIX   0
C23   1    1.622462    0.614089    0.016726    11.00000    0.09429    0.07581 =
         0.06987   -0.01485   -0.01243   -0.02159
AFIX  23
H23A  2    1.551203    0.569343    0.022822    11.00000   -1.20000
H23B  2    1.635421    0.611590    0.082900    11.00000   -1.20000
AFIX   0
C24   1    1.776473    0.527426   -0.036391    11.00000    0.10787    0.08012 =
         0.10289   -0.02307   -0.01728   -0.00286
AFIX  23
H24A  2    1.850503    0.566214   -0.036331    11.00000   -1.20000
H24B  2    1.814819    0.425847   -0.001213    11.00000   -1.20000
AFIX   0
C25   1    1.705234    0.677142   -0.186186    11.00000    0.12344    0.08495 =
         0.07073   -0.03067    0.01337   -0.02439
AFIX  23
H25A  2    1.696277    0.678522   -0.253039    11.00000   -1.20000
H25B  2    1.775548    0.722200   -0.190511    11.00000   -1.20000
AFIX   0
C26   1    1.546784    0.766103   -0.135764    11.00000    0.09490    0.08163 =
         0.05512   -0.02115   -0.00823   -0.01416
AFIX  23
H26A  2    1.507905    0.866751   -0.172542    11.00000   -1.20000
H26B  2    1.474290    0.725023   -0.134801    11.00000   -1.20000
AFIX   0
N1    3    1.117265    0.940974    0.162709    11.00000    0.07098    0.07014 =
         0.05280   -0.01968    0.00433   -0.02317
N2    3    0.860314    0.923661    0.536573    11.00000    0.13617    0.11033 =
         0.05471   -0.02509    0.00651   -0.03296
N3    3    1.556719    0.764854   -0.034736    11.00000    0.06705    0.06563 =
         0.05279   -0.01641   -0.00159   -0.01756
O1    4    0.929681    1.142409    0.073661    11.00000    0.11168    0.07823 =
         0.06486   -0.00316   -0.01227   -0.01688
O2    4    0.797627    0.916840    0.218771    11.00000    0.06287    0.08457 =
         0.05757   -0.02335   -0.00134   -0.01062
O3    4    0.801435    1.050886    0.497607    11.00000    0.17800    0.11423 =
         0.08202   -0.04433    0.01522   -0.00555
O4    4    0.840791    0.883753    0.624346    11.00000    0.24584    0.16246 =
         0.05389   -0.03031    0.02574   -0.05684
O5    4    1.767610    0.531802   -0.135586    11.00000    0.12378    0.07520 =
         0.09276   -0.03559    0.00027   -0.01289
HKLF 4
REM  HB-71
REM R1 =  0.0664 for    2123 Fo > 4sig(Fo)  and  0.1444 for all    4486 data
REM    307 parameters refined using      0 restraints
END
WGHT      0.0805      0.0000
REM Highest difference peak  0.276,  deepest hole -0.174,  1-sigma level  0.043
Q1    1   0.7035  1.0076  0.4913  11.00000  0.05    0.28
Q2    1   0.8346  0.8309  0.2829  11.00000  0.05    0.19
Q3    1   1.0123  0.7793  0.2432  11.00000  0.05    0.17
;
