# Supplementary material for: 1-[3-(Morpholin-4-yl)prop­yl]-3-[(naph­tha­len-2-yl)oxy]-4-(3-nitro­phen­yl)azeti­din-2-one
Source: Acta Crystallogr Sect E Struct Rep Online. 2014 Jul 2;70(Pt 8):o833–4. doi: 10.1107/S1600536814014949 (PMC4158481; doi:10.1107/S1600536814014949)
Supplement: Supplementary file 2 [file e-70-0o833-Isup2.hkl]

#
# h,k,l, Fc-squared, Fo-squared, sigma(Fo-squared), status flag
#
data_I
_shelx_title ' HB-71'
_shelx_refln_list_code          4
_shelx_F_calc_maximum      103.40
_exptl_crystal_F_000       488.00
_reflns_d_resolution_high  0.8255

loop_
 _space_group_symop_operation_xyz
 'x, y, z'
 '-x, -y, -z'

_cell_length_a     9.7068
_cell_length_b    10.3836
_cell_length_c    14.2041
_cell_angle_alpha  73.739
_cell_angle_beta   75.922
_cell_angle_gamma  63.107

_shelx_F_squared_multiplier     1.000

loop_
 _refln_index_h
 _refln_index_k
 _refln_index_l
 _refln_F_squared_calc
 _refln_F_squared_meas
 _refln_F_squared_sigma
 _refln_observed_status
   1   0   0       2057.90       2781.76        29.98 o
   2   0   0         23.08         31.04         5.63 o
   3   0   0       1311.13       1402.64       134.35 o
   4   0   0          0.83          0.01         3.75 o
   5   0   0        689.26        625.82        13.86 o
   6   0   0        239.44        212.70         9.63 o
   7   0   0          1.32          2.32         4.14 o
   8   0   0          0.46          2.62         4.53 o
   9   0   0          0.50          3.37         4.11 o
  10   0   0          0.82         -0.59         7.05 o
  -9   1   0         10.42         11.24         4.46 o
  -8   1   0          0.14          3.89         4.75 o
  -7   1   0         27.11         29.50         4.41 o
  -6   1   0          6.40          6.06         3.45 o
  -5   1   0         50.54         42.02         3.58 o
  -4   1   0        325.58        306.64        29.64 o
  -3   1   0         42.75         36.51         4.14 o
  -2   1   0          8.34          6.80         4.85 o
  -1   1   0       4507.17       6021.64       131.73 o
   0   1   0        344.40        392.51        27.95 o
   1   1   0       1128.21       1008.74        16.03 o
   2   1   0       5094.34      13080.63      8398.09 o
   3   1   0        756.97        753.40        83.23 o
   4   1   0        427.97        382.66        17.96 o
   5   1   0        171.37        161.70         5.27 o
   6   1   0          6.76          5.74         4.55 o
   7   1   0         58.76         52.38         4.33 o
   8   1   0          0.14          2.05         4.52 o
   9   1   0          6.40         11.51         5.40 o
  10   1   0          7.41          1.06         7.05 o
  -9   2   0          6.43          6.70         7.52 o
  -8   2   0         32.13         27.72         5.22 o
  -7   2   0         28.69         28.87         3.69 o
  -6   2   0         27.34         29.18         3.85 o
  -5   2   0         55.35         56.77         4.01 o
  -4   2   0          0.63          0.27         3.71 o
  -3   2   0        344.82        326.51         8.67 o
  -2   2   0        202.61        255.18        17.03 o
  -1   2   0        933.58       1006.27        43.17 o
   0   2   0        130.14        127.86         5.44 o
   1   2   0        855.82        713.97        10.17 o
   3   2   0        474.24        408.92        10.96 o
   4   2   0        126.98        126.01         5.20 o
   5   2   0        118.48         99.24         4.84 o
   6   2   0         18.28         20.91         4.82 o
   7   2   0        137.51        131.90         5.99 o
   8   2   0         13.09          7.75         6.11 o
   9   2   0          2.66          5.40         5.05 o
  10   2   0          0.30          1.17         5.52 o
  11   2   0          0.87         -2.00         5.76 o
  -8   3   0          4.74          7.44         4.54 o
  -7   3   0          1.66          4.69         6.11 o
  -6   3   0        372.95        372.62        28.31 o
  -5   3   0          1.84          5.11         3.96 o
  -4   3   0         59.53         58.19         4.52 o
  -3   3   0         80.11         65.22         4.10 o
  -2   3   0        136.25        140.88         4.73 o
  -1   3   0         55.87         57.46         4.76 o
   0   3   0        646.97        657.30        31.51 o
   1   3   0          1.75          8.62         5.59 o
   2   3   0       1440.31       1297.60        10.71 o
   3   3   0        334.86        312.48         7.99 o
   4   3   0        214.70        192.00         4.98 o
   5   3   0          8.44          8.25         3.92 o
   6   3   0         11.34          9.45         4.36 o
   7   3   0         35.59         38.76         5.05 o
   8   3   0         24.29         22.32         5.05 o
   9   3   0          4.55         10.45         6.46 o
  10   3   0          1.69          5.17         4.93 o
  11   3   0          0.08          5.76         5.64 o
  -8   4   0          2.96          3.02         4.68 o
  -7   4   0         22.98         20.26         4.65 o
  -6   4   0         28.64         26.81         4.15 o
  -5   4   0        180.50        165.43         8.81 o
  -4   4   0        166.75        163.62         5.19 o
  -3   4   0          0.14          5.52         4.64 o
  -2   4   0        150.06        194.01         4.65 o
  -1   4   0        429.96        450.82        39.43 o
   0   4   0        352.36        322.19         4.83 o
   1   4   0        136.63        140.20         4.02 o
   2   4   0        420.40        405.75         7.60 o
   3   4   0        943.52        893.26        13.54 o
   4   4   0       1304.34       1258.15        19.42 o
   5   4   0         52.17         45.79         4.20 o
   6   4   0          1.80          3.61         3.69 o
   7   4   0         13.27          8.02         4.24 o
   8   4   0         13.62         14.68         4.93 o
   9   4   0        239.68        212.01         6.58 o
  10   4   0          0.69          3.41         5.40 o
  11   4   0          5.05          5.29         5.64 o
  -7   5   0          0.37          5.47         4.93 o
  -6   5   0          4.22          4.12         5.13 o
  -5   5   0         28.52         29.06         4.52 o
  -4   5   0        101.74         94.92        10.34 o
  -3   5   0         25.41         24.96         3.83 o
  -2   5   0         17.41         16.56         3.19 o
  -1   5   0          0.52         -0.19         2.92 o
   0   5   0          1.54          5.36         3.44 o
   1   5   0         42.77         38.81         3.61 o
   2   5   0        578.58        586.58         5.95 o
   3   5   0         91.59        104.62         3.53 o
   4   5   0         12.76         13.74         3.51 o
   5   5   0        176.94        177.72         4.62 o
   6   5   0         13.55         14.79         3.56 o
   7   5   0          8.66         12.36         3.78 o
   8   5   0         64.30         72.34         4.96 o
   9   5   0          1.10          5.29         4.82 o
  10   5   0          3.96          5.76         5.17 o
  11   5   0          1.05          6.23         5.29 o
  -6   6   0          0.21          1.52         4.54 o
  -5   6   0          1.17          4.68         6.87 o
  -4   6   0          6.20         11.43         3.81 o
  -3   6   0        213.52        196.43         5.29 o
  -2   6   0         90.76         83.74         4.02 o
  -1   6   0         40.95         40.77         3.93 o
   0   6   0          0.70          5.55         3.45 o
   1   6   0        232.69        222.86         4.64 o
   2   6   0        331.23        336.03         6.86 o
   3   6   0        146.34        153.27         3.63 o
   4   6   0        223.99        215.54         3.95 o
   5   6   0         20.33         20.10         5.10 o
   6   6   0          8.75          8.21         3.32 o
   7   6   0          0.01          4.29         3.55 o
   8   6   0          0.74          3.44         3.57 o
   9   6   0          2.11          4.52         4.50 o
  10   6   0          1.99          9.28         5.29 o
  11   6   0          1.03          6.93         5.64 o
  -5   7   0          0.33          3.87         4.06 o
  -4   7   0          0.33          3.00         3.94 o
  -3   7   0          0.47          9.60         3.77 o
  -2   7   0         32.15         30.69         4.02 o
  -1   7   0          2.34          3.64         4.01 o
   0   7   0          2.87          3.05         3.34 o
   1   7   0          5.31          2.92         3.26 o
   2   7   0          2.38          5.30         3.09 o
   3   7   0        254.56        269.88         6.38 o
   4   7   0          1.10          1.95         3.25 o
   5   7   0         60.76         48.49         3.34 o
   6   7   0          0.09         -1.96         2.64 o
   7   7   0          2.24          6.16         3.40 o
   8   7   0          0.05          1.35         3.52 o
   9   7   0          1.73          0.17         3.77 o
  10   7   0          2.89          3.99         5.29 o
  11   7   0          0.32          9.40         5.52 o
  -4   8   0          6.23          4.53         4.06 o
  -3   8   0         18.17         19.20         4.58 o
  -2   8   0          9.71          8.62         3.89 o
  -1   8   0        117.97        105.31         5.05 o
   0   8   0          0.07          4.66         3.95 o
   1   8   0          8.20          7.43         3.48 o
   2   8   0        236.77        229.08         4.33 o
   3   8   0          0.32          4.72         3.32 o
   4   8   0         49.91         53.45         3.50 o
   5   8   0         25.60         27.59         3.46 o
   6   8   0          6.21         12.62         3.44 o
   7   8   0          0.57          7.39         3.38 o
   8   8   0          1.97          3.14         3.63 o
   9   8   0          1.80          1.93         3.62 o
  10   8   0          0.27          4.35         4.10 o
  -3   9   0          0.00          4.69         4.15 o
  -2   9   0          0.04          0.58         3.73 o
  -1   9   0          0.02         -3.10         3.13 o
   0   9   0          1.91         11.45         3.51 o
   1   9   0         11.28         14.83         3.36 o
   2   9   0          1.73          3.82         2.87 o
   3   9   0          0.09          2.48         2.75 o
   4   9   0         50.54         45.34         3.31 o
   5   9   0          0.43          3.33         3.11 o
   6   9   0          7.74          5.29         3.10 o
   7   9   0          5.71          5.53         3.35 o
   8   9   0          0.16          0.51         3.30 o
   9   9   0          0.00          2.72         3.60 o
  10   9   0          1.69          3.22         3.90 o
  -1  10   0          1.77          0.03         3.98 o
   0  10   0          4.44          3.98         4.01 o
   1  10   0          6.75         15.52         4.73 o
   2  10   0          0.02          2.54         3.31 o
   3  10   0          0.10         -2.83         2.83 o
   4  10   0          0.91          2.18         2.63 o
   5  10   0          0.79          2.68         3.04 o
   6  10   0         19.86         24.59         3.29 o
   7  10   0          2.05          3.92         3.41 o
   8  10   0          0.44          2.95         3.34 o
   9  10   0          0.05          0.81         2.78 o
   0  11   0          3.24         -3.36         3.49 o
   1  11   0          0.28         -0.87         2.95 o
   2  11   0          4.87          8.99         3.01 o
   3  11   0          0.82          5.69         3.42 o
   4  11   0          0.29          8.55         3.48 o
   5  11   0          0.10          3.92         3.29 o
   6  11   0          0.05          5.79         3.52 o
   7  11   0          0.00          0.47         4.43 o
   8  11   0          0.08         -0.98         3.59 o
   4  12   0          0.74          5.43         3.81 o
   5  12   0          0.04          1.28         3.45 o
  -8 -11   1          0.06          3.80         3.37 o
  -7 -11   1          0.29          3.05         3.33 o
  -6 -11   1          0.65          1.70         3.35 o
  -5 -11   1          0.64          1.32         3.20 o
  -4 -11   1          1.04          4.82         2.75 o
  -3 -11   1          0.00          1.30         3.65 o
  -2 -11   1          0.48          0.85         3.42 o
  -1 -11   1          0.05          0.70         5.58 o
  -9 -10   1          0.09          3.11         2.85 o
  -8 -10   1          0.00          0.55         3.33 o
  -7 -10   1          0.49          0.79         3.26 o
  -6 -10   1         13.70         20.92         3.31 o
  -5 -10   1          3.36          6.83         3.30 o
  -4 -10   1          0.05          0.32         6.71 o
  -3 -10   1          5.45          7.31         3.37 o
  -2 -10   1          0.67         -0.05         3.58 o
  -1 -10   1          0.18          2.04         3.39 o
   0 -10   1          0.00          1.10         3.94 o
   1 -10   1          0.17         -1.06         5.40 o
 -10  -9   1          0.47         -1.11         3.28 o
  -9  -9   1          0.19          1.49         3.73 o
  -8  -9   1          0.05         -0.14         3.72 o
  -7  -9   1          0.41          1.97         3.13 o
  -6  -9   1          0.00          2.53         3.15 o
  -5  -9   1          2.74          2.91         3.76 o
  -4  -9   1         13.40         12.28         3.20 o
  -3  -9   1          0.03          2.50         3.24 o
  -2  -9   1         20.40         20.62         3.34 o
  -1  -9   1          6.87          5.51         3.21 o
   0  -9   1         10.20          5.68         5.23 o
   1  -9   1          1.37          1.51         3.82 o
   2  -9   1          3.76          4.17         9.51 o
   3  -9   1          8.53          7.55         4.19 o
 -10  -8   1          0.19          5.83         4.39 o
  -9  -8   1          1.27         -1.89         3.95 o
  -8  -8   1          1.73          4.88         3.55 o
  -7  -8   1          2.45          3.82         3.46 o
  -6  -8   1         26.06         21.68         3.23 o
  -5  -8   1         72.91         69.96         4.55 o
  -4  -8   1         25.17         25.63         3.55 o
  -3  -8   1          3.39          2.99         2.96 o
  -2  -8   1          8.62          9.40         3.22 o
  -1  -8   1        138.16        133.50         3.95 o
   0  -8   1          3.97          7.36         2.94 o
   1  -8   1          4.41          5.82         3.19 o
   2  -8   1          9.72         11.81         3.77 o
   3  -8   1          1.09          1.38         3.86 o
   4  -8   1          7.98          3.93         4.19 o
 -10  -7   1          0.07         -0.35         5.29 o
  -9  -7   1          7.33          9.06         4.03 o
  -8  -7   1          2.38         -0.51         3.59 o
  -7  -7   1          5.50          6.67         3.33 o
  -6  -7   1          0.40          4.71         3.25 o
  -5  -7   1          8.51          8.68         3.10 o
  -4  -7   1          0.79          0.61         3.22 o
  -3  -7   1         48.03         45.01         3.22 o
  -2  -7   1         23.98         23.04         3.08 o
  -1  -7   1          3.12          3.34         2.64 o
   0  -7   1         26.44         23.74         3.52 o
   1  -7   1         23.30         21.74         4.02 o
   2  -7   1         22.73         25.35         3.81 o
   3  -7   1          3.23          3.18         3.64 o
   4  -7   1          2.22          6.63         3.82 o
   5  -7   1          1.29          4.86         3.98 o
 -11  -6   1          0.03          8.10         5.40 o
 -10  -6   1          4.73          0.94         4.93 o
  -9  -6   1          1.03          2.00         5.05 o
  -8  -6   1          1.76          2.40         3.76 o
  -7  -6   1          0.64          1.92         3.59 o
  -6  -6   1         15.90         15.15         3.70 o
  -5  -6   1         36.33         39.32         3.33 o
  -4  -6   1          0.60          2.19         3.04 o
  -3  -6   1        228.20        234.62         3.92 o
  -2  -6   1         20.74         13.23         3.12 o
  -1  -6   1          0.39          2.21         3.10 o
   0  -6   1         28.27         31.40         2.58 o
   1  -6   1          0.38         -0.68         3.81 o
   2  -6   1          0.47          4.40         3.49 o
   3  -6   1        132.14        111.80         8.22 o
   4  -6   1          2.05          4.37         3.70 o
   5  -6   1          0.84          7.04         3.78 o
   6  -6   1          0.02          2.70         4.51 o
 -11  -5   1          0.13          6.58         5.52 o
 -10  -5   1          0.05         -6.58         5.40 o
  -9  -5   1          0.03          1.64         4.70 o
  -8  -5   1         28.50         21.96         5.17 o
  -7  -5   1        125.34        113.18         5.25 o
  -6  -5   1         11.09          8.76         3.52 o
  -5  -5   1         75.64         74.58         3.78 o
  -4  -5   1         36.88         40.97         3.33 o
  -3  -5   1          1.47          2.08         2.99 o
  -2  -5   1        640.91        657.23         9.09 o
  -1  -5   1        502.26        481.95         7.54 o
   0  -5   1          2.29          2.80         3.38 o
   1  -5   1          5.87          5.83         3.85 o
   2  -5   1          2.01          4.04         3.73 o
   3  -5   1          0.02          4.96         3.61 o
   4  -5   1          6.71          7.58         5.11 o
   5  -5   1         57.49         67.43         5.64 o
   6  -5   1         25.82         22.19         4.51 o
   7  -5   1          0.14         -0.47         4.24 o
 -11  -4   1          0.72          0.35         5.52 o
 -10  -4   1          7.27          7.52         5.17 o
  -9  -4   1          1.96          2.11         5.05 o
  -8  -4   1         16.31         17.62         5.05 o
  -7  -4   1          0.00          8.10         3.41 o
  -6  -4   1          6.84          7.39         2.92 o
  -5  -4   1          6.75          9.60         3.63 o
  -4  -4   1         78.99         85.10         3.95 o
  -3  -4   1        324.18        305.46         6.30 o
  -2  -4   1          9.15          7.56         3.36 o
  -1  -4   1        543.34        497.29         8.26 o
   0  -4   1        198.08        185.90         4.16 o
   1  -4   1        272.87        296.90        36.82 o
   2  -4   1        114.94        101.37         4.36 o
   3  -4   1         80.73         74.50         4.07 o
   4  -4   1         62.37         70.97         4.13 o
   5  -4   1          3.23          4.46         4.25 o
   6  -4   1          3.39          6.54         3.89 o
   7  -4   1         15.35         13.69         4.19 o
   8  -4   1         40.22         43.85         8.69 o
 -11  -3   1          3.10          4.11         5.87 o
 -10  -3   1          0.04          5.05         5.29 o
  -9  -3   1          8.55         16.91         5.05 o
  -8  -3   1          1.88          0.70         4.93 o
  -7  -3   1          1.21          4.23         4.35 o
  -6  -3   1          0.31          1.53         4.82 o
  -5  -3   1          0.23          0.90         3.88 o
  -4  -3   1        213.22        208.43         4.36 o
  -3  -3   1        313.37        289.99         5.28 o
  -2  -3   1          2.76          5.53         3.82 o
  -1  -3   1         29.76         24.45         4.04 o
   0  -3   1       1000.04       1035.91        36.94 o
   1  -3   1        202.25        204.76        35.41 o
   2  -3   1        184.08        192.71         4.81 o
   3  -3   1          6.68          4.23         3.65 o
   4  -3   1         20.47         16.82         3.90 o
   5  -3   1         94.66         88.87         4.32 o
   6  -3   1         65.29         65.37         4.40 o
   7  -3   1         11.97          6.40         3.99 o
   8  -3   1          2.93          3.64         4.15 o
 -10  -2   1          0.06          3.17         5.64 o
  -9  -2   1         14.29         16.21         5.17 o
  -8  -2   1         84.85         77.05         5.52 o
  -7  -2   1         83.99         94.44         5.64 o
  -6  -2   1        107.15         90.56         5.64 o
  -5  -2   1         23.34         21.85         4.93 o
  -4  -2   1         52.67         53.33         5.52 o
  -3  -2   1        453.94        396.39         9.60 o
  -2  -2   1        184.14        181.52         4.87 o
  -1  -2   1       8210.37       7761.11        81.99 o
   0  -2   1       2030.48       2074.16        25.18 o
   1  -2   1       1018.81       1143.74        59.84 o
   2  -2   1        109.00        131.77        16.44 o
   3  -2   1         14.63         15.93         3.63 o
   4  -2   1         21.24         22.05         3.52 o
   5  -2   1          8.74         10.17         3.66 o
   6  -2   1          8.64          7.30         3.40 o
   7  -2   1         13.67         12.63         3.45 o
   8  -2   1          7.78          6.32         5.14 o
   9  -2   1         10.98          9.52         5.43 o
 -10  -1   1          0.90         -2.82         5.99 o
  -9  -1   1          2.98          4.35         5.29 o
  -8  -1   1          0.77         -0.82         5.17 o
  -7  -1   1         14.47         15.39         5.40 o
  -6  -1   1          1.23          6.11         5.05 o
  -5  -1   1        282.24        238.67         6.46 o
  -4  -1   1          2.51          4.11         5.17 o
  -3  -1   1       1301.05       1152.61        14.33 o
  -2  -1   1        441.82        542.65        38.43 o
  -1  -1   1        142.80        134.75         5.77 o
   0  -1   1        969.11       1000.99         9.03 o
   1  -1   1       1568.41       1625.87       253.41 o
   2  -1   1        844.33       1070.17        69.71 o
   3  -1   1         32.29         36.38         4.40 o
   4  -1   1          5.06          6.18         3.75 o
   5  -1   1          9.43         10.64         3.20 o
   6  -1   1         18.95         20.27         3.30 o
   7  -1   1        141.75        137.13         8.22 o
   8  -1   1          3.46          3.65         4.71 o
   9  -1   1          0.29          3.75         4.12 o
  10  -1   1          0.07          2.36         4.57 o
 -10   0   1          6.41          6.46         5.52 o
  -9   0   1          1.14          4.46         5.17 o
  -8   0   1          8.33          8.98         4.34 o
  -7   0   1         63.96         61.89         4.41 o
  -6   0   1        791.51        739.33        22.26 o
  -5   0   1         58.43         58.34         4.23 o
  -4   0   1        271.46        271.58        19.63 o
  -3   0   1        164.19        158.41        13.17 o
  -2   0   1        260.78        337.79        23.45 o
  -1   0   1       3610.32       4243.26       277.29 o
   1   0   1        660.24        752.90        17.62 o
   2   0   1        891.45        897.60        65.66 o
   3   0   1         79.45         76.55         6.56 o
   4   0   1         45.30         45.69         7.87 o
   5   0   1         75.04         75.96         4.80 o
   6   0   1         42.51         47.69         5.29 o
   7   0   1          1.11          1.49         3.56 o
   8   0   1          0.58         -0.28         4.00 o
   9   0   1          6.65          9.94         4.39 o
  10   0   1          0.08          2.20         4.14 o
  -9   1   1          0.54          1.95         4.62 o
  -8   1   1          2.58          7.37         5.07 o
  -7   1   1          1.70          4.38         4.79 o
  -6   1   1        265.08        259.81         8.69 o
  -5   1   1          2.06          2.71         3.46 o
  -4   1   1        689.03        711.29        48.76 o
  -3   1   1         56.30         56.82         4.36 o
  -2   1   1       1135.48       1423.14        43.33 o
  -1   1   1       1459.12       1926.72        60.73 o
   0   1   1       3385.07       4200.91       168.90 o
   1   1   1        112.34         86.79         8.47 o
   2   1   1       4460.25       3934.89       270.92 o
   3   1   1         37.13         28.78        10.57 o
   4   1   1         10.31          6.98         5.53 o
   5   1   1          4.46          4.29         5.48 o
   6   1   1          2.15          1.92         3.60 o
   7   1   1          3.64          3.85         3.83 o
   8   1   1         13.89         12.11         3.96 o
   9   1   1          9.47          9.30         4.19 o
  10   1   1          1.52          6.58         5.40 o
  -9   2   1          2.64         -1.41         7.63 o
  -8   2   1          0.00          2.94         7.40 o
  -7   2   1         20.53         18.65         3.85 o
  -6   2   1         67.21         61.19         4.42 o
  -5   2   1         28.46         31.68         3.91 o
  -4   2   1         91.35         81.34         6.80 o
  -3   2   1        247.68        300.93        15.45 o
  -2   2   1        185.73        208.83         5.43 o
  -1   2   1         85.78        106.49         6.57 o
   0   2   1       2322.72       2316.11        51.62 o
   1   2   1       6601.17       6390.26       109.41 o
   2   2   1         16.04          8.00         9.53 o
   4   2   1       1242.62       1097.21        50.39 o
   5   2   1         49.85         52.05         6.99 o
   6   2   1         16.90         21.32         3.84 o
   7   2   1         47.79         60.15         4.54 o
   8   2   1         41.50         42.82         4.55 o
   9   2   1          2.85          3.64         5.17 o
  10   2   1          5.79          7.05         6.70 o
  11   2   1          0.04          3.52         5.76 o
  -8   3   1         13.98         14.21         5.19 o
  -7   3   1          2.04          5.54         4.93 o
  -6   3   1         30.11         24.12         5.22 o
  -5   3   1          8.63          1.49         4.07 o
  -4   3   1         43.00         41.85         4.28 o
  -3   3   1         78.40         72.49         4.67 o
  -2   3   1          0.66          5.10         5.64 o
  -1   3   1          3.34          4.63         4.68 o
   0   3   1         17.24         17.54         5.50 o
   1   3   1         72.94         64.42         6.79 o
   2   3   1          3.56          8.86         6.77 o
   3   3   1       1232.25       1034.55        11.75 o
   4   3   1          6.00         -0.10         6.52 o
   5   3   1         22.10         18.55         6.43 o
   6   3   1         76.79         52.15         9.16 o
   7   3   1         12.39          9.30         4.00 o
   8   3   1         17.51         21.58         4.50 o
   9   3   1          3.32          2.47         4.82 o
  10   3   1          0.69          6.11         6.70 o
  11   3   1          0.09          0.47         5.76 o
  -8   4   1          2.78          0.03         4.52 o
  -7   4   1          1.84          4.85         5.05 o
  -6   4   1        277.06        252.41        15.33 o
  -5   4   1         98.85         92.64         4.85 o
  -4   4   1        136.37        126.80         9.40 o
  -3   4   1        188.04        172.20         9.87 o
  -2   4   1         51.64         46.86         4.40 o
  -1   4   1        799.62        935.98       133.73 o
   0   4   1          5.83          7.45         4.18 o
   1   4   1          5.54          9.85         4.64 o
   2   4   1         65.63         71.82         5.33 o
   3   4   1       1437.17       1401.76        23.49 o
   4   4   1        134.40        147.30         5.95 o
   5   4   1         55.74         44.22         6.15 o
   6   4   1        102.47         98.02         6.25 o
   7   4   1         27.43         22.95         3.87 o
   8   4   1         13.68         21.24         3.99 o
   9   4   1         38.13         33.12         5.64 o
  10   4   1          5.42          7.28         5.29 o
  11   4   1          0.00          0.23         5.52 o
  -7   5   1          2.23          4.27         5.18 o
  -6   5   1          1.91          1.88         4.05 o
  -5   5   1          0.04          0.32         3.90 o
  -4   5   1         17.86         17.53         4.10 o
  -3   5   1         76.70         66.25         5.46 o
  -2   5   1         76.13         76.21         4.25 o
  -1   5   1         37.68         33.01         5.76 o
   0   5   1         19.05         21.65         8.05 o
   1   5   1        164.52        144.46         4.46 o
   2   5   1         93.43         95.10         8.05 o
   3   5   1        224.42        227.75         5.34 o
   4   5   1        239.42        237.95         5.88 o
   5   5   1        601.76        567.03         7.75 o
   6   5   1         32.45         39.22         5.53 o
   7   5   1         23.88         26.23         3.86 o
   8   5   1         11.65         14.38         3.79 o
   9   5   1         90.32         93.97         5.64 o
  10   5   1          3.38          6.81         5.05 o
  11   5   1          3.19         14.45         5.40 o
  -6   6   1          1.42          5.44         4.73 o
  -5   6   1         11.95          8.51         4.13 o
  -4   6   1         43.21         38.33         9.51 o
  -3   6   1         37.63         37.12         3.96 o
  -2   6   1        342.35        284.97         6.28 o
  -1   6   1        154.56        139.48         4.24 o
   0   6   1        191.13        181.48         4.08 o
   1   6   1         77.50         79.09         4.46 o
   2   6   1        108.03        101.06         4.51 o
   3   6   1        118.21        114.38         9.04 o
   4   6   1          1.45         -0.15         4.03 o
   5   6   1         42.83         38.42         4.68 o
   6   6   1         75.74         68.03         3.73 o
   7   6   1          0.04          1.01         3.52 o
   8   6   1         13.33         11.63         3.51 o
   9   6   1          2.46          2.86         3.14 o
  10   6   1          3.39          4.23         3.64 o
  11   6   1          0.10          4.23         5.29 o
  -5   7   1          0.61          0.65         4.15 o
  -4   7   1         17.02         18.81         3.94 o
  -3   7   1         98.49         92.44        19.32 o
  -2   7   1          0.48         -2.34         2.76 o
  -1   7   1          0.01          0.83         3.22 o
   0   7   1          1.57          5.74         3.56 o
   1   7   1          1.64          0.63         3.00 o
   2   7   1         28.87         32.19         3.20 o
   3   7   1        236.10        226.52         3.67 o
   4   7   1         12.58          6.87         3.26 o
   5   7   1          3.96          2.68         3.21 o
   6   7   1         30.74         34.50         3.65 o
   7   7   1          0.00         -0.45         3.44 o
   8   7   1          0.16          5.96         2.79 o
   9   7   1          0.79          1.19         3.66 o
  10   7   1          0.17          1.39         3.17 o
  11   7   1          0.41         -1.06         5.17 o
  -4   8   1          3.41          0.02         3.93 o
  -3   8   1          7.51         10.31         8.93 o
  -2   8   1          4.00          6.49         3.69 o
  -1   8   1         34.33         36.31         4.11 o
   0   8   1         65.67         70.08         3.74 o
   1   8   1         11.21         14.69         3.47 o
   2   8   1          1.98          2.55         2.98 o
   3   8   1        151.05        121.63         5.66 o
   4   8   1         41.64         33.85         3.33 o
   5   8   1        114.22        134.04         3.73 o
   6   8   1          6.76          7.52         3.59 o
   7   8   1          5.01          6.03         4.84 o
   8   8   1          7.54         12.17         3.42 o
   9   8   1          1.38          0.57         3.55 o
  10   8   1          0.05          0.89         3.88 o
  11   8   1          0.00         -1.85         5.31 o
  -3   9   1          0.15         -2.22         4.07 o
  -2   9   1          1.36          0.96         3.73 o
  -1   9   1          2.05          4.17         3.93 o
   0   9   1          0.75          4.11         3.46 o
   1   9   1          1.72          7.05         3.41 o
   2   9   1         41.83         36.63         3.20 o
   3   9   1          1.07         -0.30         3.11 o
   4   9   1          6.72          7.90         3.11 o
   5   9   1          1.48          6.27         3.14 o
   6   9   1          4.33          6.14         3.12 o
   7   9   1          2.05          4.34         3.14 o
   8   9   1          0.02          2.69         3.42 o
   9   9   1          0.00          3.28         3.23 o
  10   9   1          0.03         -0.05         3.65 o
  -2  10   1          0.02          2.52         6.11 o
  -1  10   1          0.00          2.35         4.87 o
   0  10   1          3.29          7.91         3.15 o
   1  10   1          6.60          1.84         3.39 o
   2  10   1          3.38          3.00         3.41 o
   3  10   1          0.14          2.73         3.07 o
   4  10   1          0.31          3.39         3.27 o
   5  10   1          0.20          3.82         3.09 o
   6  10   1          2.89          8.76         3.08 o
   7  10   1         15.71         21.92         3.34 o
   8  10   1          0.21          4.88         3.33 o
   9  10   1          0.60          4.65         2.88 o
  10  10   1          0.26          1.46         3.87 o
   0  11   1          0.47         -1.55         4.07 o
   1  11   1          0.55          0.36         3.43 o
   2  11   1          2.13          3.05         3.45 o
   3  11   1          0.23          0.90         3.11 o
   4  11   1          1.97          1.21         3.16 o
   5  11   1          0.57         -1.46         3.31 o
   6  11   1          0.21          0.21         3.10 o
   7  11   1          0.08          6.92         3.68 o
   8  11   1          0.02         -0.42         3.55 o
   3  12   1          1.65          1.53         3.60 o
   4  12   1          0.01         -0.77         3.32 o
   5  12   1          0.12          2.73         3.31 o
   6  12   1          0.02          3.61         3.33 o
  -7 -11   2          0.54          3.14         3.46 o
  -6 -11   2          2.04          1.91         3.41 o
  -5 -11   2          0.44         -1.23         3.16 o
  -4 -11   2          1.06          3.80         3.45 o
  -3 -11   2          0.25          2.89         3.04 o
  -2 -11   2          0.02          2.09         3.45 o
  -1 -11   2          0.04         -2.10         3.32 o
  -8 -10   2          0.27          4.06         3.62 o
  -7 -10   2          0.16         -2.33         3.30 o
  -6 -10   2          3.59          2.85         3.28 o
  -5 -10   2          2.31          4.62         3.20 o
  -4 -10   2          5.58          8.12         3.16 o
  -3 -10   2          5.99          7.54         3.12 o
  -2 -10   2         14.31         14.60         2.94 o
  -1 -10   2          0.99          6.39         3.89 o
   0 -10   2          0.02          5.02         3.21 o
   1 -10   2          0.35          3.28         4.02 o
  -9  -9   2          2.38          5.66         3.87 o
  -8  -9   2          0.00          3.16         2.76 o
  -7  -9   2          4.39          0.14         3.25 o
  -6  -9   2          0.44         -3.22         3.20 o
  -5  -9   2          5.21          2.58         3.13 o
  -4  -9   2          1.92          2.35         3.04 o
  -3  -9   2          0.25          3.24         3.23 o
  -2  -9   2         20.26         18.16         3.18 o
  -1  -9   2          0.38          3.10         3.31 o
   0  -9   2          2.91          2.58         3.86 o
   1  -9   2         15.05          9.06         3.94 o
   2  -9   2         10.20          4.94         3.35 o
   3  -9   2          0.67          1.36         3.41 o
 -10  -8   2          0.72          2.94         5.64 o
  -9  -8   2          0.04          0.90         3.89 o
  -8  -8   2          0.53         -2.45         3.57 o
  -7  -8   2          2.70          3.68         3.24 o
  -6  -8   2          1.52          4.67         3.90 o
  -5  -8   2          8.35         10.13         3.12 o
  -4  -8   2         58.66         62.56         3.50 o
  -3  -8   2          8.00          8.73         2.97 o
  -2  -8   2         49.14         44.97         3.32 o
  -1  -8   2          0.03         -1.09         3.21 o
   0  -8   2         29.09         32.63         3.86 o
   1  -8   2          2.57          4.14         3.17 o
   2  -8   2         19.17         19.18         3.90 o
   3  -8   2          0.58          3.37         3.70 o
   4  -8   2          3.00          4.68         3.35 o
 -10  -7   2          0.47         -5.64         5.29 o
  -9  -7   2          2.76          3.63         4.22 o
  -8  -7   2         10.47         19.12         5.98 o
  -7  -7   2          3.17          4.63         3.28 o
  -6  -7   2          2.95          0.23         3.37 o
  -5  -7   2          1.84          6.10         3.30 o
  -4  -7   2         13.15         14.25         3.47 o
  -3  -7   2          5.60         10.30         3.50 o
  -2  -7   2         92.50         87.10         3.27 o
  -1  -7   2         36.41         37.22         2.94 o
   0  -7   2          1.61          3.05         4.05 o
   1  -7   2          5.50          7.55         3.86 o
   2  -7   2          6.13         14.48         3.70 o
   3  -7   2          6.74          9.73         5.17 o
   4  -7   2          4.91          5.99         3.85 o
   5  -7   2          1.57          6.58         5.11 o
 -10  -6   2          0.01          3.05         5.17 o
  -9  -6   2         11.80          4.46         5.17 o
  -8  -6   2         11.36         12.31         3.13 o
  -7  -6   2          5.89          8.35         3.51 o
  -6  -6   2         17.34         17.77         2.86 o
  -5  -6   2         21.79         22.54         2.78 o
  -4  -6   2          8.02          8.55         3.22 o
  -3  -6   2        141.83        135.90         3.54 o
  -2  -6   2        155.54        151.49         3.57 o
  -1  -6   2         48.57         53.40         3.21 o
   0  -6   2          7.84          7.60         3.16 o
   1  -6   2          0.05          0.29         3.06 o
   2  -6   2         21.71         19.64         5.64 o
   3  -6   2         87.94         86.18         4.15 o
   4  -6   2          1.47         -3.83         3.04 o
   5  -6   2          7.20          7.72         3.90 o
   6  -6   2          1.73          4.34         4.11 o
 -10  -5   2          0.34         -1.17         5.29 o
  -9  -5   2          4.21          8.10         5.05 o
  -8  -5   2         68.33         61.31         5.40 o
  -7  -5   2         16.04         17.99         4.19 o
  -6  -5   2         46.42         43.59         3.73 o
  -5  -5   2         34.75         32.86         3.61 o
  -4  -5   2         16.42         20.90         3.57 o
  -3  -5   2        203.01        202.65         3.70 o
  -2  -5   2          9.63          8.35         2.91 o
  -1  -5   2        350.41        333.35         4.27 o
   0  -5   2         81.18         82.08         3.67 o
   1  -5   2         68.34         61.46         4.07 o
   2  -5   2         12.33          9.56         3.82 o
   3  -5   2         10.12         11.49         3.70 o
   4  -5   2          0.73         -0.80         3.78 o
   5  -5   2         10.49         11.04         3.88 o
   6  -5   2          0.24          7.23         4.11 o
   7  -5   2          0.97         -1.24         4.49 o
 -10  -4   2          0.23          3.99         5.17 o
  -9  -4   2          2.97          4.35         5.17 o
  -8  -4   2         62.74         61.78         5.40 o
  -7  -4   2        346.96        349.08         7.16 o
  -6  -4   2         12.20         15.56         4.22 o
  -5  -4   2        127.78        131.65         5.26 o
  -4  -4   2         17.49         24.83         3.33 o
  -3  -4   2         22.56         23.87         3.41 o
  -2  -4   2        781.13        743.10        11.20 o
  -1  -4   2          7.66          6.92         2.79 o
   0  -4   2        869.68        891.98        15.02 o
   1  -4   2       1065.00       1229.78       126.68 o
   2  -4   2        459.48        441.28         5.48 o
   3  -4   2          0.10         -2.36         3.65 o
   4  -4   2        158.89        144.05         6.34 o
   5  -4   2          8.57          5.16         4.64 o
   6  -4   2         14.16         15.50         3.86 o
   7  -4   2         44.37         40.57         4.28 o
   8  -4   2          0.36          6.53         4.79 o
 -10  -3   2          0.21          2.58         5.52 o
  -9  -3   2          8.88         10.81         5.05 o
  -8  -3   2          2.08         -0.82         4.93 o
  -7  -3   2          9.95          6.81         4.70 o
  -6  -3   2         46.20         44.28         5.17 o
  -5  -3   2        132.46        125.23         5.33 o
  -4  -3   2        213.85        190.50         4.96 o
  -3  -3   2        220.48        223.30         3.72 o
  -2  -3   2        104.08        101.32         3.28 o
  -1  -3   2        631.12        614.36         6.14 o
   0  -3   2       1239.72       1112.97         9.10 o
   1  -3   2         20.54         13.68         3.55 o
   2  -3   2        362.33        341.21         4.90 o
   3  -3   2         39.27         33.39         3.82 o
   4  -3   2         43.79         44.35         4.11 o
   5  -3   2         12.49         11.16         4.23 o
   6  -3   2          0.92          2.17         3.74 o
   7  -3   2          0.04          0.19         4.32 o
   8  -3   2         43.20         41.93         6.23 o
 -10  -2   2          0.19          5.87         5.52 o
  -9  -2   2          4.95          6.34         5.17 o
  -8  -2   2          2.60          9.28         5.17 o
  -7  -2   2        125.75        107.36         5.76 o
  -6  -2   2        172.57        175.95         6.23 o
  -5  -2   2          0.25         -2.11         4.82 o
  -4  -2   2          2.26          0.59         4.93 o
  -3  -2   2          9.92          9.38         2.89 o
  -2  -2   2          2.48          2.46         3.31 o
  -1  -2   2        629.33        655.87         9.02 o
   0  -2   2        146.76        142.62         4.48 o
   1  -2   2        399.51        363.16         4.75 o
   2  -2   2        131.68        121.77         4.90 o
   3  -2   2        833.70        907.56       131.08 o
   4  -2   2         85.91         87.30         4.56 o
   5  -2   2          6.87          6.02         3.91 o
   6  -2   2         61.50         61.54         3.62 o
   7  -2   2         15.29         18.82         3.94 o
   8  -2   2          3.11          1.71         4.35 o
   9  -2   2          1.71          1.33         4.79 o
 -10  -1   2          3.87          7.05         5.76 o
  -9  -1   2          0.01          0.23         5.29 o
  -8  -1   2          9.33          9.75         5.17 o
  -7  -1   2          0.21          3.17         5.40 o
  -6  -1   2          0.52          4.11         5.05 o
  -5  -1   2         46.45         30.89         5.05 o
  -4  -1   2         53.89         44.52         3.86 o
  -3  -1   2        123.09        114.35         4.73 o
  -2  -1   2         48.21         46.87         5.29 o
  -1  -1   2        181.70        191.59         4.40 o
   0  -1   2       1615.36       1693.64        45.71 o
   1  -1   2        247.01        244.93         8.16 o
   2  -1   2        347.17        337.86         6.69 o
   3  -1   2         54.37         58.84         4.44 o
   4  -1   2        149.93        154.00         5.19 o
   5  -1   2         90.64         98.55         4.38 o
   6  -1   2          4.94          8.60         4.03 o
   7  -1   2         52.54         46.05         4.90 o
   8  -1   2         32.86         41.32         4.45 o
   9  -1   2          2.33          3.16         3.90 o
  10  -1   2          3.20          5.17         4.52 o
 -10   0   2          0.23          1.53         5.87 o
  -9   0   2          6.75          7.63         6.70 o
  -8   0   2          2.79          5.05         6.34 o
  -7   0   2          1.55          1.53         5.05 o
  -6   0   2          0.91          3.38         4.72 o
  -5   0   2        318.46        263.80        16.94 o
  -4   0   2        777.09        930.70        42.38 o
  -3   0   2        245.62        317.04        13.95 o
  -2   0   2        474.04        566.65        45.77 o
  -1   0   2       1256.45       1440.09        86.24 o
   0   0   2        426.84        521.62        30.66 o
   3   0   2         46.84         58.96         8.34 o
   4   0   2         65.87         62.96         8.10 o
   5   0   2        191.01        190.63         7.40 o
   6   0   2         74.91         78.58         7.05 o
   7   0   2        151.57        136.53         5.31 o
   8   0   2          0.04          2.81         3.33 o
   9   0   2          1.66          1.21         3.77 o
  10   0   2          2.39          4.49         4.29 o
  -9   1   2          3.54          5.54         5.46 o
  -8   1   2          0.26          0.15         5.30 o
  -7   1   2          6.16          3.11         3.99 o
  -6   1   2         70.16         71.24         4.25 o
  -5   1   2         19.96         18.50         4.14 o
  -4   1   2         52.35         48.44         4.38 o
  -3   1   2        197.82        272.12        12.02 o
  -2   1   2        440.73        541.20        32.04 o
  -1   1   2        312.28        395.54        28.25 o
   0   1   2        155.11        194.67        11.69 o
   1   1   2       2284.02       2112.75       102.42 o
   2   1   2       1855.11       1814.18        38.35 o
   3   1   2        509.82        469.59        11.63 o
   4   1   2        226.13        238.78        29.54 o
   5   1   2        316.09        283.71        12.51 o
   6   1   2        227.62        217.17         7.69 o
   7   1   2          5.50          4.55         3.45 o
   8   1   2          1.31          2.85         3.52 o
   9   1   2          7.73         10.28         3.95 o
  10   1   2          0.01          0.34         4.07 o
  -9   2   2          0.19          4.35         8.93 o
  -8   2   2          0.10          2.42         5.96 o
  -7   2   2         12.81         15.00         5.20 o
  -6   2   2         53.66         44.89         5.78 o
  -5   2   2         41.27         38.29         5.25 o
  -4   2   2          3.86          2.45         5.30 o
  -3   2   2       1404.59       1638.77       110.79 o
  -2   2   2        164.68        211.38         5.51 o
  -1   2   2         24.81         35.45         7.10 o
   0   2   2       2817.12       3208.67       402.88 o
   1   2   2       1011.30        849.64        11.00 o
   2   2   2      10691.58       9583.93        27.37 o
   3   2   2        898.42        821.71        16.21 o
   4   2   2       2143.88       2036.02        63.19 o
   5   2   2        133.24        135.19         9.63 o
   6   2   2         37.18         37.95         5.43 o
   7   2   2         10.94         17.49         6.04 o
   8   2   2         15.55         15.13         3.94 o
   9   2   2         10.26         13.09         4.14 o
  10   2   2          0.01          5.43         4.29 o
  11   2   2          0.65         -3.29         5.76 o
  -8   3   2          0.63         -1.19         5.14 o
  -7   3   2          3.05          3.32         5.02 o
  -6   3   2         95.90         92.72         5.17 o
  -5   3   2        154.19        150.57         9.75 o
  -4   3   2         89.56         83.14        11.10 o
  -3   3   2        156.17        176.12         6.69 o
  -2   3   2        313.23        380.77         5.46 o
  -1   3   2        446.80        615.30         7.30 o
   0   3   2         27.06         28.07         7.34 o
   1   3   2          2.26          6.85         7.06 o
   2   3   2        303.48        247.35         7.93 o
   3   3   2         21.91         20.26         6.23 o
   4   3   2        651.63        601.85        11.10 o
   5   3   2         16.71          7.99         6.02 o
   6   3   2          1.10          0.35         8.22 o
   7   3   2          2.90          1.44         5.58 o
   8   3   2          5.43          5.99         3.90 o
   9   3   2          0.06          0.46         4.03 o
  10   3   2          0.01          7.28         4.93 o
  11   3   2          2.26          4.46         5.76 o
  -8   4   2          0.70          3.19         4.78 o
  -7   4   2         16.52         13.68         5.21 o
  -6   4   2         36.78         35.84         4.76 o
  -5   4   2        117.53         97.01         4.63 o
  -4   4   2          3.44          7.90         4.78 o
  -3   4   2        205.11        195.91         5.61 o
  -2   4   2         92.70        102.64         4.06 o
  -1   4   2        322.28        383.59        20.38 o
   0   4   2       1336.03       1479.44       221.99 o
   1   4   2        118.44        134.61         8.87 o
   2   4   2       1005.70        892.90        41.46 o
   3   4   2        299.79        261.16         6.19 o
   4   4   2        234.15        192.18         6.10 o
   5   4   2          5.20          4.84         5.70 o
   6   4   2        518.73        520.56        11.04 o
   7   4   2         57.91         58.79         6.27 o
   8   4   2         20.34         21.04         3.69 o
   9   4   2         25.65         27.44         4.21 o
  10   4   2          6.17         11.04         5.29 o
  11   4   2          9.98         10.45         5.64 o
  -7   5   2          0.18         -4.36         5.11 o
  -6   5   2         31.26         27.59         4.31 o
  -5   5   2          2.44          6.78         4.05 o
  -4   5   2          0.66          4.16         5.81 o
  -3   5   2        217.47        168.97        21.85 o
  -2   5   2          0.61         -0.26         3.89 o
  -1   5   2         95.04        103.58         9.22 o
   0   5   2        119.61        123.06         7.93 o
   1   5   2          7.70          9.60         4.55 o
   2   5   2         30.15         28.02         3.84 o
   3   5   2        269.48        279.39         5.76 o
   4   5   2         44.97         49.58         4.64 o
   5   5   2         22.66         24.66         5.01 o
   6   5   2         59.34         52.21         5.21 o
   7   5   2         15.58         21.41         5.77 o
   8   5   2          1.59          3.68         5.46 o
   9   5   2         25.32         20.22         3.93 o
  10   5   2         15.09         21.26         5.17 o
  11   5   2          0.47         -0.94         5.17 o
  -6   6   2          0.03          1.56         4.73 o
  -5   6   2          0.97          4.27        10.81 o
  -4   6   2         55.81         55.18         4.18 o
  -3   6   2         65.20         57.37         7.40 o
  -2   6   2          0.09          8.00         3.80 o
  -1   6   2        401.14        426.34        74.35 o
   0   6   2         33.75         34.10         4.25 o
   1   6   2          5.97         12.32         6.46 o
   2   6   2         33.87         38.19         4.31 o
   3   6   2         48.03         38.49         4.50 o
   4   6   2          2.55          0.08         4.16 o
   5   6   2          0.39          4.42         4.46 o
   6   6   2         52.40         51.75         4.87 o
   7   6   2          9.96          7.84         4.39 o
   8   6   2          0.70          1.33         3.57 o
   9   6   2          6.48          6.82         3.52 o
  10   6   2          2.17          2.70         4.18 o
  11   6   2          0.02          0.70         5.40 o
  -5   7   2          7.96          3.11         4.26 o
  -4   7   2         10.23         10.97         4.05 o
  -3   7   2         33.40         33.60         6.17 o
  -2   7   2         13.85         18.44         4.03 o
  -1   7   2          5.60          9.75         3.82 o
   0   7   2          8.59          9.51         3.95 o
   1   7   2         38.83         41.84         4.08 o
   2   7   2         32.94         33.50         3.69 o
   3   7   2          3.64          5.49         4.25 o
   4   7   2         46.74         46.29         4.58 o
   5   7   2         34.51         40.72         6.11 o
   6   7   2         77.24         80.09         5.67 o
   7   7   2         11.52         15.06         4.35 o
   8   7   2          0.19          2.10         3.07 o
   9   7   2          2.19          3.07         3.66 o
  10   7   2          0.00          2.63         3.83 o
  11   7   2          0.02          8.81         5.29 o
  -4   8   2          1.87          0.96         3.93 o
  -3   8   2         32.03         26.02         3.95 o
  -2   8   2         86.71         76.84         7.75 o
  -1   8   2         73.02         71.43         6.70 o
   0   8   2          8.53          5.02         3.00 o
   1   8   2         22.51         23.15         3.56 o
   2   8   2         18.86         14.98         4.46 o
   3   8   2          4.06         12.60         4.40 o
   4   8   2        107.28        109.71         5.52 o
   5   8   2          0.19          6.65         4.52 o
   6   8   2         67.40         72.40         5.27 o
   7   8   2         18.07         20.64         3.31 o
   8   8   2          0.08          3.15         3.63 o
   9   8   2          0.90          3.70         3.42 o
  10   8   2          0.12         -0.42         3.59 o
  11   8   2          0.01          3.41         3.58 o
  -3   9   2         10.25          3.52         4.11 o
  -2   9   2          1.18          2.58         5.46 o
  -1   9   2          5.22          9.93         3.90 o
   0   9   2         56.33         58.75         3.82 o
   1   9   2         49.13         50.21         3.54 o
   2   9   2          9.78          8.99         3.23 o
   3   9   2         55.08         52.13         3.46 o
   4   9   2          0.81          0.95         3.05 o
   5   9   2          3.85         10.50         3.45 o
   6   9   2          0.70          2.87         3.25 o
   7   9   2          3.86          2.63         3.10 o
   8   9   2          3.86          8.87         3.60 o
   9   9   2          3.08          4.18         3.42 o
  10   9   2          0.11          4.52         3.67 o
  -2  10   2          4.77          0.80         4.23 o
  -1  10   2          6.66          3.86         6.23 o
   0  10   2          4.48         10.64         3.92 o
   1  10   2          2.79          2.49         3.32 o
   2  10   2          4.24          7.13         4.13 o
   3  10   2          2.97          4.78         3.11 o
   4  10   2          1.03         -2.32         3.65 o
   5  10   2          0.21          2.07         3.29 o
   6  10   2          0.37          4.60         3.12 o
   7  10   2          0.84          0.21         3.20 o
   8  10   2          7.91          8.24         3.29 o
   9  10   2          0.35          3.35         3.30 o
  10  10   2          0.13         -2.09         3.70 o
   0  11   2          0.33          1.11         5.70 o
   1  11   2          0.85         -0.24         3.60 o
   2  11   2          0.21          3.67         2.82 o
   3  11   2          1.16          7.51         3.30 o
   4  11   2          0.28          7.29         3.43 o
   5  11   2          0.56          5.45         3.27 o
   6  11   2          4.26          8.90         3.24 o
   7  11   2          0.07         -2.43         3.21 o
   8  11   2          0.08          2.28         2.93 o
   9  11   2          0.12          3.56         2.79 o
   3  12   2          0.13          4.34         2.82 o
   4  12   2          0.03          4.75         3.48 o
   5  12   2          0.58          5.46         3.29 o
   6  12   2          1.63         -1.43         3.31 o
   7  12   2          0.91         -0.08         3.39 o
  -6 -11   3          0.01          4.78         4.00 o
  -5 -11   3          0.45          3.45         3.32 o
  -4 -11   3          0.02          5.78         4.23 o
  -3 -11   3          0.29          3.00         3.55 o
  -2 -11   3          0.01         -1.68         4.07 o
  -8 -10   3          0.68          6.41         3.57 o
  -7 -10   3          0.02         -1.79         2.93 o
  -6 -10   3          0.46          0.02         2.72 o
  -5 -10   3          0.53          2.40         3.15 o
  -4 -10   3          1.08          0.09         3.18 o
  -3 -10   3          0.65          4.02         3.36 o
  -2 -10   3          0.00          3.19         2.82 o
  -1 -10   3          2.92          4.53         4.03 o
   0 -10   3          1.27         -3.14         3.98 o
  -9  -9   3          0.97          4.91         3.87 o
  -8  -9   3          3.67          9.92         3.46 o
  -7  -9   3          2.24          2.35         3.32 o
  -6  -9   3          0.56          3.56         3.33 o
  -5  -9   3         10.20         11.32         3.12 o
  -4  -9   3          0.39         -2.35         3.41 o
  -3  -9   3          0.08         -0.66         3.05 o
  -2  -9   3          3.02          6.93         3.49 o
  -1  -9   3         15.35         16.40         3.90 o
   0  -9   3          3.07          2.40         3.13 o
   1  -9   3          0.01         -6.34         3.90 o
   2  -9   3          0.07         -6.17         3.30 o
  -9  -8   3          0.70          0.23         3.20 o
  -8  -8   3          1.41          2.77         3.69 o
  -7  -8   3          4.50          6.93         2.71 o
  -6  -8   3          4.88          4.88         3.11 o
  -5  -8   3         15.07         12.06         3.32 o
  -4  -8   3          8.08          8.87         3.06 o
  -3  -8   3         12.70         12.26         3.04 o
  -2  -8   3          0.07          6.63         3.07 o
  -1  -8   3         13.94         11.65         2.77 o
   0  -8   3         19.89          8.37         3.86 o
   1  -8   3         90.95         87.29         6.93 o
   2  -8   3         14.90          9.22         3.90 o
   3  -8   3          0.00          0.69         3.82 o
   4  -8   3          3.60          7.00         4.82 o
 -10  -7   3          1.14          3.05         5.40 o
  -9  -7   3          0.03          0.53         4.88 o
  -8  -7   3          8.45          6.42         3.67 o
  -7  -7   3          1.18          5.40         3.50 o
  -6  -7   3          0.57          0.00         2.69 o
  -5  -7   3          5.22          8.63         3.19 o
  -4  -7   3         22.21         22.58         3.34 o
  -3  -7   3          2.58          4.27         2.65 o
  -2  -7   3        122.51        122.77         3.53 o
  -1  -7   3          6.26          8.65         3.32 o
   0  -7   3         34.17         37.17         3.98 o
   1  -7   3         30.91         29.77         3.78 o
   2  -7   3         36.30         34.50         4.29 o
   3  -7   3          0.49         -1.33         3.73 o
   4  -7   3          2.46          6.48         3.86 o
   5  -7   3          9.22         15.51         4.07 o
 -10  -6   3          0.19         -1.53         5.29 o
  -9  -6   3          0.66          1.17         5.29 o
  -8  -6   3         11.99          8.42         4.65 o
  -7  -6   3          9.85          8.38         3.70 o
  -6  -6   3          1.41          5.02         3.65 o
  -5  -6   3          9.76          5.93         3.11 o
  -4  -6   3         33.78         31.56         3.18 o
  -3  -6   3         76.46         76.88         4.45 o
  -2  -6   3         26.47         28.61         3.09 o
  -1  -6   3        164.80        175.55         3.71 o
   0  -6   3          0.01          2.23         3.52 o
   1  -6   3         24.52         25.91         3.32 o
   2  -6   3         17.81         22.82         3.86 o
   3  -6   3          0.62          1.76        11.16 o
   4  -6   3          0.76          2.35         3.74 o
   5  -6   3          5.57          6.72         3.94 o
   6  -6   3          0.09          2.02         4.03 o
 -10  -5   3          0.15          3.17         5.17 o
  -9  -5   3          1.62          2.00         5.17 o
  -8  -5   3          3.66          2.35         3.76 o
  -7  -5   3          2.46          6.10         4.63 o
  -6  -5   3          5.92          8.74         3.81 o
  -5  -5   3        109.25        118.26         3.79 o
  -4  -5   3         14.79         13.51         3.17 o
  -3  -5   3         13.69         14.03         2.97 o
  -2  -5   3        232.82        220.01         3.21 o
  -1  -5   3        433.35        405.75         3.90 o
   0  -5   3        268.52        276.90         4.27 o
   1  -5   3          0.76          4.80         3.69 o
   2  -5   3          0.83          5.10         3.70 o
   3  -5   3          1.48          4.85         3.99 o
   4  -5   3          6.63          6.67         3.13 o
   5  -5   3          6.18          3.59         5.76 o
   6  -5   3          2.23          3.46         3.99 o
   7  -5   3          0.03          3.43         6.93 o
 -10  -4   3          1.59          2.70         5.64 o
  -9  -4   3          0.14          2.82         3.64 o
  -8  -4   3        139.70        133.08         5.76 o
  -7  -4   3          1.47          0.35         5.17 o
  -6  -4   3         84.36         63.27         4.92 o
  -5  -4   3          5.42          5.13         3.50 o
  -4  -4   3          2.51          5.10         3.26 o
  -3  -4   3        140.32        152.49         3.26 o
  -2  -4   3         38.60         44.85         2.69 o
  -1  -4   3        142.39        137.88         3.15 o
   0  -4   3        104.63         99.21         3.66 o
   1  -4   3         71.52         72.42         3.21 o
   2  -4   3        301.74        317.94         4.46 o
   3  -4   3         94.49         97.85         4.03 o
   4  -4   3         23.51         29.16         3.94 o
   5  -4   3          1.09          5.40         3.74 o
   6  -4   3         14.32         12.98         3.86 o
   7  -4   3          1.39         -0.99         4.43 o
   8  -4   3         18.17         11.98         6.11 o
 -10  -3   3          0.69          4.11         5.40 o
  -9  -3   3          2.92         10.22         4.93 o
  -8  -3   3          3.70          5.64         5.17 o
  -7  -3   3          4.26          3.64         4.82 o
  -6  -3   3          4.84          0.23         4.82 o
  -5  -3   3         16.43         17.99         4.13 o
  -4  -3   3          2.69          3.40         2.95 o
  -3  -3   3         12.39         13.57         2.74 o
  -2  -3   3          3.06          4.75         2.19 o
  -1  -3   3        222.96        210.59         3.75 o
   0  -3   3        286.39        287.63         4.40 o
   1  -3   3        315.42        288.27         4.42 o
   2  -3   3        478.23        529.65        29.11 o
   3  -3   3         40.01         40.02         3.51 o
   4  -3   3          3.62          4.05         3.82 o
   5  -3   3          4.93          6.45         3.59 o
   6  -3   3          1.93          3.26         3.64 o
   7  -3   3         91.10         91.34         4.40 o
   8  -3   3          0.30          7.28         7.05 o
 -10  -2   3          0.20          3.05         5.64 o
  -9  -2   3          1.73          3.64         6.34 o
  -8  -2   3          9.31          6.23         5.17 o
  -7  -2   3          0.47          0.82         5.05 o
  -6  -2   3        181.39        162.56         5.87 o
  -5  -2   3         24.98         21.02         4.93 o
  -4  -2   3         22.28         23.16         3.23 o
  -3  -2   3          4.07          2.78         3.30 o
  -2  -2   3        210.46        226.40         5.77 o
  -1  -2   3         43.28         36.83         3.40 o
   0  -2   3          0.21          1.72         3.22 o
   1  -2   3          2.00          3.31         3.69 o
   2  -2   3        477.63        479.03         5.94 o
   3  -2   3         97.66         89.02         4.19 o
   4  -2   3        150.73        159.80        12.04 o
   5  -2   3         42.59         44.47         4.82 o
   6  -2   3         31.80         30.52         3.73 o
   7  -2   3          2.61          6.43         4.37 o
   8  -2   3          0.69          3.26         4.21 o
   9  -2   3          0.01          3.02         4.73 o
 -10  -1   3          0.06          0.94         5.87 o
  -9  -1   3         12.24         11.28         6.70 o
  -8  -1   3          9.18          4.70         4.93 o
  -7  -1   3          0.14          1.88         5.05 o
  -6  -1   3          3.66          5.17         5.05 o
  -5  -1   3         90.85         81.67         9.46 o
  -4  -1   3         39.90         43.38         3.61 o
  -3  -1   3         87.96        123.49        17.37 o
  -2  -1   3        130.46        132.99         5.35 o
  -1  -1   3          7.86         12.69         4.43 o
   0  -1   3        897.55        846.10        40.64 o
   1  -1   3        524.79        615.68         8.01 o
   2  -1   3        197.45        189.98         6.64 o
   3  -1   3          8.13          5.27         4.11 o
   4  -1   3          5.82          6.53         3.61 o
   5  -1   3          8.34          5.40         4.06 o
   6  -1   3          8.86          9.87         5.52 o
   7  -1   3         12.09         11.65         4.08 o
   8  -1   3          6.37          6.61         4.08 o
   9  -1   3          6.94          8.65         3.64 o
  10  -1   3          0.49          0.85         4.24 o
  -9   0   3          0.37         -0.70         5.40 o
  -8   0   3          3.14          5.52         5.05 o
  -7   0   3          5.69          3.41         5.17 o
  -6   0   3          8.33          9.75         5.05 o
  -5   0   3         21.19         22.48         3.38 o
  -4   0   3       3144.63       3055.41        66.05 o
  -3   0   3        344.35        419.24        28.08 o
  -2   0   3       1383.32       1455.26        51.29 o
  -1   0   3         60.14         58.54         5.43 o
   0   0   3        329.90        333.70        12.33 o
   2   0   3         35.51         33.01         6.11 o
   3   0   3       3175.45       3062.59        19.50 o
   4   0   3        576.08        603.61         9.75 o
   5   0   3        292.84        290.24         7.52 o
   6   0   3         28.00         23.96         6.70 o
   7   0   3         21.43         25.27         4.58 o
   8   0   3          0.54          2.93         3.35 o
   9   0   3          4.14          6.79         3.30 o
  10   0   3          0.34         -1.52         4.16 o
  -8   1   3          1.73          2.47        12.22 o
  -7   1   3          1.10         -0.65         4.20 o
  -6   1   3          3.69          3.75         3.92 o
  -5   1   3         27.51         24.40         4.37 o
  -4   1   3        216.64        230.97         6.37 o
  -3   1   3       1448.14       1499.20        99.96 o
  -2   1   3        537.91        625.25        67.42 o
  -1   1   3       1046.19       1257.18        16.33 o
   0   1   3       7546.55       8539.65       629.81 o
   1   1   3          1.08          6.70         7.22 o
   2   1   3       2924.03       2794.07        45.40 o
   3   1   3          9.62          9.16         9.51 o
   4   1   3        442.08        455.82        49.51 o
   5   1   3          8.42         15.40         4.93 o
   6   1   3        204.20        190.20         5.64 o
   7   1   3         99.67         93.81         5.01 o
   8   1   3          0.60          4.00         4.85 o
   9   1   3          2.71          6.28         3.54 o
  10   1   3          0.11          0.22         3.97 o
  -9   2   3          3.02          7.52        11.16 o
  -8   2   3          1.46          3.99         6.40 o
  -7   2   3          2.85          3.69         5.45 o
  -6   2   3          0.02          7.13         5.46 o
  -5   2   3          6.98          8.16         5.25 o
  -4   2   3         18.71         21.11         4.09 o
  -3   2   3         72.38         77.47         4.72 o
  -2   2   3       2485.92       3233.50       114.09 o
  -1   2   3         40.89         63.21         7.02 o
   0   2   3       4344.07       5100.76       307.91 o
   1   2   3       4450.28       4445.18       284.60 o
   2   2   3          0.77          4.16         7.75 o
   3   2   3       3186.30       2773.47        13.99 o
   4   2   3        201.21        185.26        11.80 o
   5   2   3        237.82        240.44         8.93 o
   6   2   3         96.62         84.36         5.75 o
   7   2   3         24.02         21.79         4.78 o
   8   2   3          1.92          6.48         5.05 o
   9   2   3          1.37          2.57         3.78 o
  10   2   3          0.00          1.86         3.95 o
  11   2   3          0.99          4.31         4.60 o
  -8   3   3          0.42          0.03         5.13 o
  -7   3   3          0.10          2.44         4.99 o
  -6   3   3          2.25          1.00         4.91 o
  -5   3   3        111.63        106.91         7.11 o
  -4   3   3          0.87          3.15         3.39 o
  -3   3   3        127.73        151.05         4.81 o
  -2   3   3       1206.24       1679.35        42.48 o
  -1   3   3        127.81        157.79        14.33 o
   0   3   3        856.25        995.67       121.16 o
   1   3   3        437.69        402.84         7.85 o
   2   3   3          0.14          3.21         6.52 o
   3   3   3        168.72        159.14         6.47 o
   4   3   3       1654.91       1502.68        36.88 o
   5   3   3          8.77          2.90         5.45 o
   6   3   3          0.07          1.64         8.81 o
   7   3   3          6.69          4.71         5.43 o
   8   3   3          1.37          3.10         5.30 o
   9   3   3          6.51          7.95         3.58 o
  10   3   3          0.19          1.83         3.83 o
  11   3   3          0.20          1.59         4.60 o
  -7   4   3          1.53          0.18         4.60 o
  -6   4   3         94.95         78.52         5.70 o
  -5   4   3         12.40         12.38         4.60 o
  -4   4   3        205.49        183.58        25.49 o
  -3   4   3          1.00         -0.21         3.91 o
  -2   4   3         48.85         53.45         3.60 o
  -1   4   3        228.80        230.19        23.96 o
   0   4   3        278.52        349.68        15.15 o
   1   4   3         15.01         24.32         7.69 o
   2   4   3          0.27          2.32         5.36 o
   3   4   3          0.02          3.91         5.36 o
   4   4   3         21.28         24.39         5.06 o
   5   4   3       2197.32       1920.53        11.34 o
   6   4   3        460.59        451.17         7.46 o
   7   4   3         73.34         81.20         5.97 o
   8   4   3         27.59         27.37         9.16 o
   9   4   3          2.72         12.06         6.07 o
  10   4   3         34.74         34.76         4.20 o
  11   4   3          1.33          4.35         5.40 o
  -7   5   3          0.61         -0.33         4.15 o
  -6   5   3         10.50          5.64         5.08 o
  -5   5   3          0.46          0.58         4.48 o
  -4   5   3        145.16        125.33         4.90 o
  -3   5   3          2.24          5.95         4.31 o
  -2   5   3         19.32         16.59         3.81 o
  -1   5   3         56.19         70.10         4.46 o
   0   5   3          2.09          7.58         4.40 o
   1   5   3         30.28         36.64         4.75 o
   2   5   3          0.70          9.16         4.60 o
   3   5   3         46.34         48.58         6.05 o
   4   5   3        352.83        350.46         6.28 o
   5   5   3         61.62         54.62         5.31 o
   6   5   3        413.66        373.94         6.94 o
   7   5   3         20.93         30.27         5.72 o
   8   5   3         20.08         21.62         5.59 o
   9   5   3        107.51         96.67         8.93 o
  10   5   3          1.26          5.27         4.05 o
  11   5   3          5.47          4.93         5.40 o
  -6   6   3          1.72          5.22         5.26 o
  -5   6   3          3.33          6.81         4.23 o
  -4   6   3          1.87          3.72         3.98 o
  -3   6   3         71.21         69.81         8.99 o
  -2   6   3        135.66        133.74         5.85 o
  -1   6   3         11.35         14.23         4.11 o
   0   6   3         11.30         14.50         4.28 o
   1   6   3          0.58          6.86         3.88 o
   2   6   3          4.47          4.40         4.45 o
   3   6   3         13.26         21.36         4.41 o
   4   6   3        117.18        108.61         6.52 o
   5   6   3          8.86          4.15         4.43 o
   6   6   3          0.54          6.29         5.20 o
   7   6   3         60.60         46.78         5.65 o
   8   6   3         13.08          6.79         5.02 o
   9   6   3          6.89          6.54         4.98 o
  10   6   3          3.71          8.97         4.36 o
  11   6   3          1.61          0.17         4.32 o
  -5   7   3          1.50         -0.75         4.19 o
  -4   7   3          0.14         -0.19         4.58 o
  -3   7   3          2.72          7.77         4.40 o
  -2   7   3         50.13         41.65         4.38 o
  -1   7   3          0.01         12.11         3.98 o
   0   7   3          0.95         -3.05         4.20 o
   1   7   3          3.43          1.45         3.44 o
   2   7   3         54.31         53.76         4.40 o
   3   7   3         36.88         41.92         3.75 o
   4   7   3         31.14         25.34         4.41 o
   5   7   3          1.78          6.67         4.51 o
   6   7   3          0.11          6.04         4.63 o
   7   7   3         18.90         17.70         4.67 o
   8   7   3          1.20          1.01         4.52 o
   9   7   3          4.93          5.75         5.02 o
  10   7   3          5.05          6.06         3.63 o
  11   7   3          0.21          1.58         3.24 o
  -4   8   3          2.48          6.37         4.26 o
  -3   8   3          8.48         13.07         6.99 o
  -2   8   3         13.03         13.98         3.85 o
  -1   8   3         35.66         28.52         3.73 o
   0   8   3        354.56        333.30        20.32 o
   1   8   3          1.81         -1.45         3.43 o
   2   8   3          5.44         12.36         4.28 o
   3   8   3        107.29        109.42         5.05 o
   4   8   3         39.83         40.88         5.23 o
   5   8   3          7.72         14.38         4.51 o
   6   8   3          0.22          5.83         4.57 o
   7   8   3         12.43         12.49         4.29 o
   8   8   3          0.63         -0.78         4.38 o
   9   8   3          1.23          2.01         3.25 o
  10   8   3          0.48          4.40         3.57 o
  11   8   3          0.01         -1.50         3.92 o
  -3   9   3          7.43         10.00         4.19 o
  -2   9   3          5.48         -0.40         3.82 o
  -1   9   3          9.73          7.18         4.52 o
   0   9   3         11.40         11.78         3.51 o
   1   9   3          0.92          1.90         3.42 o
   2   9   3          0.36          7.18        16.68 o
   3   9   3          1.76          6.22         3.49 o
   4   9   3         29.17         22.51         7.11 o
   5   9   3         25.70         23.06         4.87 o
   6   9   3          5.13          4.32         4.87 o
   7   9   3          7.68          9.95         4.11 o
   8   9   3          0.60          3.87         4.05 o
   9   9   3          0.17          6.75         3.65 o
  10   9   3          0.02          2.54         3.41 o
  11   9   3          0.05          2.23         3.11 o
  -2  10   3          3.89          4.12         4.18 o
  -1  10   3          0.15          8.83         3.89 o
   0  10   3          0.15         -0.05         2.97 o
   1  10   3          1.85          3.10         2.92 o
   2  10   3         61.53         58.09         7.40 o
   3  10   3          1.06          0.45         2.79 o
   4  10   3          0.54          4.50         5.05 o
   5  10   3          0.30         -0.09         5.05 o
   6  10   3          0.18          5.75         3.95 o
   7  10   3          0.42          6.88         3.39 o
   8  10   3          0.17         -0.42         3.27 o
   9  10   3          3.04          2.43         3.30 o
  10  10   3          0.20          1.92         3.58 o
   0  11   3          1.45          0.25         4.27 o
   1  11   3          3.59         -4.80         3.65 o
   2  11   3          0.51          3.57         3.19 o
   3  11   3          0.70         -1.69         3.22 o
   4  11   3          9.72         14.67         3.17 o
   5  11   3          2.68         10.75         3.43 o
   6  11   3          1.29          2.62         3.21 o
   7  11   3          0.78          5.28         3.88 o
   8  11   3          0.72          3.51         3.38 o
   9  11   3          0.01          1.02         3.16 o
   2  12   3          0.56          2.72         3.78 o
   3  12   3          0.14          1.23         3.92 o
   4  12   3          0.25          1.61         3.41 o
   5  12   3          0.67          3.27         3.40 o
   6  12   3          0.75          1.27         5.14 o
   7  12   3          0.37          0.90         3.33 o
  -7 -10   4          1.64          2.05         3.64 o
  -6 -10   4          0.04          2.82         3.30 o
  -5 -10   4          0.88          0.91         3.30 o
  -4 -10   4          0.04          4.49         3.20 o
  -3 -10   4          0.36          3.93         3.19 o
  -2 -10   4          5.11          7.63         3.94 o
  -1 -10   4          1.15          5.41         3.90 o
   0 -10   4          0.72          8.76         4.06 o
  -8  -9   4          0.08          0.00         4.51 o
  -7  -9   4          1.86          2.26         4.10 o
  -6  -9   4          0.96          1.52         3.21 o
  -5  -9   4          2.54          0.69         3.18 o
  -4  -9   4          0.67          1.18         3.43 o
  -3  -9   4          0.01          6.39         3.07 o
  -2  -9   4          2.20          4.85         3.50 o
  -1  -9   4          0.13          0.70         5.46 o
   0  -9   4          1.09          0.31         3.86 o
   1  -9   4          2.12         -5.68         4.03 o
   2  -9   4          1.06          7.51         4.52 o
  -9  -8   4          0.22          0.01         3.62 o
  -8  -8   4          0.50          3.92         3.66 o
  -7  -8   4          2.91          5.18         3.16 o
  -6  -8   4         15.78         23.24         3.56 o
  -5  -8   4         50.80         51.11         3.25 o
  -4  -8   4         11.37         14.64         3.03 o
  -3  -8   4         14.28         20.27         3.18 o
  -2  -8   4          3.21          3.64         2.96 o
  -1  -8   4          1.85          4.87         5.46 o
   0  -8   4         86.92         86.91         4.36 o
   1  -8   4         10.91         11.57         2.74 o
   2  -8   4          0.75          1.46         5.34 o
   3  -8   4          0.01          3.35         3.90 o
  -9  -7   4          0.48          7.63         5.29 o
  -8  -7   4          1.52          7.50         3.39 o
  -7  -7   4          7.63          9.32         3.56 o
  -6  -7   4          4.39          5.62         3.28 o
  -5  -7   4         65.83         63.12         3.40 o
  -4  -7   4         45.17         43.35         3.19 o
  -3  -7   4         26.03         27.49         3.41 o
  -2  -7   4         21.73         21.58         3.05 o
  -1  -7   4          1.26          6.64         3.09 o
   0  -7   4          0.22          0.74         3.11 o
   1  -7   4          0.67          4.11         3.65 o
   2  -7   4          0.03          1.18         3.86 o
   3  -7   4          7.74          9.72         2.98 o
   4  -7   4          6.01          5.65         4.17 o
   5  -7   4          0.25          1.64         4.15 o
 -10  -6   4          0.31          5.29         5.52 o
  -9  -6   4          0.00          2.70         3.88 o
  -8  -6   4          0.26          0.86         3.18 o
  -7  -6   4          0.03         -0.46         3.74 o
  -6  -6   4         18.01         16.13         3.32 o
  -5  -6   4         71.58         72.14         4.10 o
  -4  -6   4          4.50          5.76         2.98 o
  -3  -6   4          0.02          0.89         3.03 o
  -2  -6   4          1.86          5.29         2.96 o
  -1  -6   4        149.79        146.52         3.71 o
   0  -6   4          1.21          4.41         3.46 o
   1  -6   4         15.09         12.74         3.82 o
   2  -6   4          6.78         11.20         3.06 o
   3  -6   4          4.88          4.75         2.98 o
   4  -6   4          3.46          6.95         3.78 o
   5  -6   4          0.61          2.95         3.09 o
   6  -6   4          0.01          5.67         4.03 o
 -10  -5   4          1.57         -0.59         5.52 o
  -9  -5   4          1.04         -4.70         4.93 o
  -8  -5   4          7.13          3.64         5.17 o
  -7  -5   4         77.52         78.60         4.53 o
  -6  -5   4         76.80         71.29         4.09 o
  -5  -5   4         18.68         18.18         2.75 o
  -4  -5   4         23.47         20.39         2.72 o
  -3  -5   4          7.90          6.90         2.26 o
  -2  -5   4          0.59          3.88         2.45 o
  -1  -5   4        161.51        166.51         3.11 o
   0  -5   4         61.71         57.29         3.23 o
   1  -5   4         32.42         31.77         2.80 o
   2  -5   4          1.96          7.00         3.27 o
   3  -5   4          0.16          4.99         3.82 o
   4  -5   4          1.78          4.55         3.53 o
   5  -5   4          6.76          4.88         4.70 o
   6  -5   4          1.71          0.23         5.46 o
   7  -5   4          0.79         -3.10         4.23 o
 -10  -4   4          0.52          5.52         5.29 o
  -9  -4   4          0.93          7.75         5.05 o
  -8  -4   4          4.87          8.93         5.05 o
  -7  -4   4         34.64         23.96         5.17 o
  -6  -4   4          7.92         12.24         4.16 o
  -5  -4   4        262.42        241.67         4.92 o
  -4  -4   4          1.23          6.28         2.73 o
  -3  -4   4         18.46         15.12         2.45 o
  -2  -4   4        404.35        421.74         5.51 o
  -1  -4   4         14.62         14.50         2.58 o
   0  -4   4          0.00         -1.68         3.19 o
   1  -4   4          0.07          0.50         3.37 o
   2  -4   4          1.48          5.38         2.69 o
   3  -4   4          4.80          8.18         3.35 o
   4  -4   4         96.82         92.11         3.73 o
   5  -4   4         10.32          7.15         7.46 o
   6  -4   4          2.38          5.86         3.93 o
   7  -4   4          2.30          7.52         4.63 o
   8  -4   4          2.60          1.53         6.11 o
 -10  -3   4          0.78         -2.47         5.40 o
  -9  -3   4          2.39         13.27         5.17 o
  -8  -3   4         10.60         20.79         4.93 o
  -7  -3   4          4.43          5.52         4.70 o
  -6  -3   4          7.69          6.58         4.82 o
  -5  -3   4         12.83         12.88         3.03 o
  -4  -3   4         40.96         39.21         2.87 o
  -3  -3   4          0.30          2.57         2.78 o
  -2  -3   4        249.17        230.66         5.59 o
  -1  -3   4         70.90         68.53         2.87 o
   0  -3   4        203.18        189.41         3.75 o
   1  -3   4        400.06        405.18         8.01 o
   2  -3   4        146.93        139.77         3.43 o
   3  -3   4         70.20         62.03         3.94 o
   4  -3   4          1.89         -2.87         3.57 o
   5  -3   4          0.48         -1.93         3.69 o
   6  -3   4          2.80          5.98         3.67 o
   7  -3   4         13.24         13.67         4.99 o
   8  -3   4         21.05         20.79         5.76 o
 -10  -2   4          1.18          0.70         5.52 o
  -9  -2   4          0.81          5.17         5.17 o
  -8  -2   4          8.87          8.34         5.17 o
  -7  -2   4          8.69          3.17         4.82 o
  -6  -2   4         16.13         20.56         4.70 o
  -5  -2   4        104.65        105.75         5.29 o
  -4  -2   4         41.08         35.72         2.65 o
  -3  -2   4        118.80        111.98         3.69 o
  -2  -2   4        114.82        108.51         3.67 o
  -1  -2   4         79.51         78.26         3.74 o
   0  -2   4        129.71        122.65         3.59 o
   1  -2   4         52.21         53.28         4.15 o
   2  -2   4         90.71         79.29         3.54 o
   3  -2   4          7.91          3.11         3.77 o
   4  -2   4          1.72          2.59         3.65 o
   5  -2   4          4.45          7.92         3.94 o
   6  -2   4          5.73          8.46         5.17 o
   7  -2   4         22.48         25.07         4.48 o
   8  -2   4          5.60          3.05         4.39 o
   9  -2   4          1.33          4.30         4.35 o
 -10  -1   4          0.24         -3.17         5.99 o
  -9  -1   4          3.42          3.64         5.40 o
  -8  -1   4         24.25         19.97         6.23 o
  -7  -1   4          2.12          2.58         4.93 o
  -6  -1   4          4.76          4.46         5.05 o
  -5  -1   4         12.31         13.86         3.57 o
  -4  -1   4          2.46          4.89         3.03 o
  -3  -1   4        252.75        239.98         9.49 o
  -2  -1   4        741.67        731.59        20.26 o
  -1  -1   4        198.44        216.51         8.46 o
   0  -1   4        237.63        235.03         8.69 o
   1  -1   4          0.05          4.46         6.58 o
   2  -1   4        173.68        187.44        15.74 o
   3  -1   4        400.78        418.24         5.65 o
   4  -1   4          0.34          6.58         4.93 o
   5  -1   4         19.78         21.14         5.52 o
   6  -1   4          8.18          4.93         5.52 o
   7  -1   4          8.54          7.87         6.70 o
   8  -1   4          9.37          7.66         3.52 o
   9  -1   4          4.89          6.24         3.95 o
  -8   0   4          0.20          5.99         6.58 o
  -7   0   4         22.91         21.96         5.17 o
  -6   0   4         34.63         38.64         5.29 o
  -5   0   4        109.54         93.36         4.88 o
  -4   0   4         21.66         15.27         2.96 o
  -3   0   4        430.60        442.21        18.50 o
  -2   0   4       1111.04       1244.12        61.35 o
  -1   0   4        259.49        271.80        18.21 o
   0   0   4          3.35         13.16         9.04 o
   1   0   4       2281.54       2531.33        18.09 o
   2   0   4       4752.84       4601.04        20.91 o
   3   0   4          4.63          5.99         6.34 o
   4   0   4         93.99         96.08         5.99 o
   5   0   4          1.02         -2.35         5.17 o
   6   0   4         44.32         42.95         3.98 o
   7   0   4        221.24        224.58         5.02 o
   8   0   4          0.10         -0.14         4.35 o
   9   0   4          3.64          9.20         4.00 o
  10   0   4          0.02          1.48         4.11 o
  -7   1   4          0.20          2.33         7.19 o
  -6   1   4         15.33         14.32         6.14 o
  -5   1   4          0.35          2.49         3.68 o
  -4   1   4         73.21         87.76         5.03 o
  -3   1   4        137.66        133.65        14.92 o
  -2   1   4       1564.95       1878.99       176.94 o
  -1   1   4       2041.03       2446.27        63.72 o
   0   1   4        640.08        651.23        52.33 o
   1   1   4       2925.36       3049.45       211.01 o
   2   1   4        298.71        283.68         6.75 o
   3   1   4        172.32        178.18         8.10 o
   4   1   4          3.40          5.08         4.60 o
   5   1   4         51.97         52.01         4.35 o
   6   1   4         38.69         37.12         4.31 o
   7   1   4          3.44          5.73         3.93 o
   8   1   4          3.02          8.76         4.68 o
   9   1   4          5.95          4.88         3.55 o
  10   1   4          0.58          4.15         4.09 o
  -8   2   4          3.47          5.34         6.67 o
  -7   2   4          0.53         -0.82         5.82 o
  -6   2   4         25.49         20.77         5.41 o
  -5   2   4         43.28         36.22         3.92 o
  -4   2   4         65.04         81.39         7.42 o
  -3   2   4        933.29       1222.11        34.74 o
  -2   2   4        115.74        131.33         5.76 o
  -1   2   4       1641.90       2022.01        91.62 o
   0   2   4       1525.13       1770.70        23.02 o
   1   2   4        979.70       1026.84        73.12 o
   2   2   4         95.41        104.08         6.59 o
   3   2   4         14.12         14.95         5.30 o
   4   2   4        291.00        270.44         6.11 o
   5   2   4          0.02          8.46         6.58 o
   6   2   4         41.88         37.70         5.62 o
   7   2   4          6.27          9.26         5.12 o
   8   2   4          5.85         10.91         5.21 o
   9   2   4          0.33          1.08         4.88 o
  10   2   4          0.00          1.75         3.62 o
  11   2   4          3.57          1.90         4.24 o
  -8   3   4          5.82          3.47         6.05 o
  -7   3   4          0.00          1.78         4.95 o
  -6   3   4          1.11          5.00         4.19 o
  -5   3   4         23.62         15.91         5.50 o
  -4   3   4         21.57         17.25         3.76 o
  -3   3   4         58.83         66.90         4.55 o
  -2   3   4         26.59         41.72         3.94 o
  -1   3   4        657.61        879.71        37.53 o
   0   3   4         64.85         85.58         6.23 o
   1   3   4        107.95        111.20         6.27 o
   2   3   4         16.82         25.68         5.89 o
   3   3   4        588.78        504.84         7.26 o
   4   3   4          1.80         -3.11         4.64 o
   5   3   4        203.14        187.05         8.69 o
   6   3   4         64.90         67.66         9.16 o
   7   3   4          4.72          6.81         8.34 o
   8   3   4          0.58          4.50         4.94 o
   9   3   4          1.65          5.42         5.20 o
  10   3   4          0.19          3.17         3.62 o
  11   3   4          0.15         -0.26         4.09 o
  -7   4   4          0.09          0.94         4.58 o
  -6   4   4          1.55          4.42         4.98 o
  -5   4   4        165.67        166.28         5.97 o
  -4   4   4         11.52         10.06         3.77 o
  -3   4   4        254.61        283.38        13.36 o
  -2   4   4         93.46        104.79         4.14 o
  -1   4   4        593.18        744.45        16.86 o
   0   4   4         81.56         83.17        12.45 o
   1   4   4        284.03        261.35         5.81 o
   2   4   4        226.05        219.23        11.16 o
   3   4   4        183.39        171.92         6.23 o
   4   4   4         58.71         72.86         5.15 o
   5   4   4         50.52         38.83         5.06 o
   6   4   4         19.24         20.44         5.00 o
   7   4   4         40.23         53.40         4.87 o
   8   4   4          0.28         12.22         8.69 o
   9   4   4          6.28          6.98         5.12 o
  10   4   4          3.02          4.02         5.87 o
  11   4   4         10.27          7.93         4.25 o
  -7   5   4          4.24          3.80         4.83 o
  -6   5   4         29.17         31.21         4.30 o
  -5   5   4          3.30          5.58         4.90 o
  -4   5   4         51.76         44.57         4.76 o
  -3   5   4          4.89          1.91         3.87 o
  -2   5   4         43.63         50.41         3.90 o
  -1   5   4          0.61          5.65         4.25 o
   0   5   4         59.09         87.94        12.39 o
   1   5   4        324.97        356.15        39.52 o
   2   5   4         19.06         20.54         4.98 o
   3   5   4          4.50          6.39         4.77 o
   4   5   4         48.96         54.98         5.02 o
   5   5   4        282.40        307.57        10.86 o
   6   5   4          0.97          1.15         4.94 o
   7   5   4         54.45         44.26         4.67 o
   8   5   4         14.60         13.37         5.60 o
   9   5   4          2.16          3.76         7.52 o
  10   5   4         29.93         30.98         5.26 o
  11   5   4          3.81          1.90         4.08 o
  -6   6   4          0.10          6.80         5.15 o
  -5   6   4          8.17          4.96         4.09 o
  -4   6   4          5.74          4.75         4.00 o
  -3   6   4          3.12          2.94         3.82 o
  -2   6   4         44.54         39.97         3.75 o
  -1   6   4         19.01         21.17         4.06 o
   0   6   4         38.08         38.79         8.34 o
   1   6   4          1.94          2.77         4.58 o
   2   6   4          0.78          4.31         4.64 o
   3   6   4          3.62          8.05         4.55 o
   4   6   4          1.85          0.68         4.60 o
   5   6   4          0.35         -1.55         5.12 o
   6   6   4          0.32          5.87         4.82 o
   7   6   4         13.99         13.34         4.61 o
   8   6   4         77.54         72.18         5.37 o
   9   6   4        105.55        101.92        10.98 o
  10   6   4         10.71         12.80         7.28 o
  11   6   4          1.24          4.50         3.98 o
  -5   7   4          0.46          9.06         4.14 o
  -4   7   4          1.01         10.02         8.28 o
  -3   7   4          0.10          3.21         4.00 o
  -2   7   4          1.12          1.60         3.72 o
  -1   7   4        145.21        134.52        15.15 o
   0   7   4        108.94         99.19         5.52 o
   1   7   4         23.13         24.09         4.48 o
   2   7   4          6.41         12.25         4.43 o
   3   7   4         20.71         18.53         3.73 o
   4   7   4         25.61         25.86         4.60 o
   5   7   4          1.71         -0.69         4.62 o
   6   7   4         25.77         30.03         5.05 o
   7   7   4          9.11         10.96         6.40 o
   8   7   4          5.89          5.16         4.40 o
   9   7   4          0.56          2.92         4.49 o
  10   7   4          1.60          7.31         5.27 o
  11   7   4          2.11          7.06         4.56 o
  -4   8   4          0.09          7.76         4.19 o
  -3   8   4          5.47          9.43         4.10 o
  -2   8   4          5.05          6.86         3.81 o
  -1   8   4         29.92         28.16         5.93 o
   0   8   4        115.09         97.45         4.56 o
   1   8   4        202.50        210.02         7.28 o
   2   8   4         26.76         29.63         4.48 o
   3   8   4          1.97          7.48         4.32 o
   4   8   4        181.48        161.32         4.71 o
   5   8   4          3.88          1.39         4.45 o
   6   8   4         16.42         16.00         6.40 o
   7   8   4          5.93          9.23         5.33 o
   8   8   4          0.50          3.80         4.39 o
   9   8   4          0.03          1.59         5.01 o
  10   8   4          2.73          5.80         4.57 o
  11   8   4          1.74          5.70         3.79 o
  -3   9   4          2.34          2.36         4.06 o
  -2   9   4          0.00         -0.93         3.98 o
  -1   9   4          2.74          4.22         3.77 o
   0   9   4          1.53         -1.00         3.86 o
   1   9   4          5.43          6.52         3.96 o
   2   9   4          0.26         -0.22         3.40 o
   3   9   4        167.83        158.40         6.93 o
   4   9   4          7.72          8.21        10.04 o
   5   9   4          0.18          9.58         5.76 o
   6   9   4          0.26         -0.84         4.76 o
   7   9   4          3.04          7.48         4.08 o
   8   9   4          0.25          3.75         4.13 o
   9   9   4          4.09          4.18         4.54 o
  10   9   4          1.32          4.35         3.69 o
  11   9   4          0.00          3.00         3.80 o
  -2  10   4          0.55          2.61         6.87 o
  -1  10   4          0.49          3.95         4.11 o
   0  10   4          0.97          2.10         3.61 o
   1  10   4          5.42          2.90         3.04 o
   2  10   4          2.49          2.34         5.05 o
   3  10   4         22.84         22.89         3.56 o
   4  10   4          1.10          4.19         6.46 o
   5  10   4          5.18         14.29         3.89 o
   6  10   4          0.02          4.39         4.06 o
   7  10   4          0.62         -1.56         4.28 o
   8  10   4          0.49          4.65         4.23 o
   9  10   4          0.01          4.61         4.21 o
  10  10   4          0.67          2.05         2.92 o
   0  11   4          0.00          0.72         3.88 o
   1  11   4          0.52         -1.01         3.51 o
   2  11   4          1.64          3.72         3.43 o
   3  11   4          0.64          2.16         3.43 o
   4  11   4          0.44         -0.49         4.00 o
   5  11   4          0.26          6.75         4.05 o
   6  11   4          0.29         -3.77         4.16 o
   7  11   4          0.74         -0.01         7.40 o
   8  11   4          0.21          1.62         3.24 o
   9  11   4          0.92          0.48         3.38 o
   2  12   4          0.21         -3.92         3.75 o
   3  12   4          0.33         -2.32         3.57 o
   4  12   4          0.02          1.70         3.33 o
   5  12   4          1.91          1.36         3.39 o
   6  12   4          0.91          4.36         3.46 o
   7  12   4          0.38         -5.03         3.29 o
   8  12   4          0.03          7.78         3.42 o
  -6 -10   5          3.87          5.11         3.43 o
  -5 -10   5          0.32          5.57         3.32 o
  -4 -10   5          0.16          0.86         3.18 o
  -3 -10   5          0.05         -4.00         5.64 o
  -2 -10   5          0.00          0.91         4.35 o
  -1 -10   5          0.13          6.02         3.94 o
  -8  -9   5          0.05          1.77         3.84 o
  -7  -9   5          0.20          0.46         3.36 o
  -6  -9   5          4.05          5.85         3.25 o
  -5  -9   5          5.20          8.06         3.39 o
  -4  -9   5          0.31          1.78         3.11 o
  -3  -9   5          1.66          1.64         3.12 o
  -2  -9   5          0.15         -0.20         3.82 o
  -1  -9   5          0.00         -3.47         3.17 o
   0  -9   5          3.17          1.41         4.46 o
   1  -9   5          1.91         -2.70         4.07 o
  -8  -8   5          1.43          5.69         3.88 o
  -7  -8   5          1.97          4.84         3.32 o
  -6  -8   5          7.18          7.01         3.13 o
  -5  -8   5         44.87         50.88         3.50 o
  -4  -8   5          0.49          1.08         3.07 o
  -3  -8   5          2.21          6.16         3.39 o
  -2  -8   5          7.33         11.20         3.61 o
  -1  -8   5          3.02          5.01         3.86 o
   0  -8   5          4.06          7.02         4.23 o
   1  -8   5         17.58         20.23         3.94 o
   2  -8   5          0.01          1.04         3.94 o
   3  -8   5          1.34          8.87         3.90 o
  -9  -7   5          0.00          3.29         5.64 o
  -8  -7   5          0.42          5.66         4.37 o
  -7  -7   5          5.55          6.10         2.97 o
  -6  -7   5          1.53          4.65         3.27 o
  -5  -7   5          0.03          0.29         3.11 o
  -4  -7   5          3.76          7.71         3.15 o
  -3  -7   5         24.80         26.13         3.20 o
  -2  -7   5          0.34          3.32         3.07 o
  -1  -7   5          0.21          1.17         3.65 o
   0  -7   5         39.28         36.37         3.15 o
   1  -7   5         13.49         14.46         4.99 o
   2  -7   5          4.24          2.46         3.09 o
   3  -7   5          5.49          7.46         5.05 o
   4  -7   5          0.00          1.28         3.24 o
  -9  -6   5          0.01         -1.88         3.76 o
  -8  -6   5          0.01          4.41         4.32 o
  -7  -6   5          0.90          4.40         4.28 o
  -6  -6   5          1.95          2.27         3.21 o
  -5  -6   5         60.37         58.15         3.65 o
  -4  -6   5         17.10         16.23         2.69 o
  -3  -6   5         39.84         40.96         2.64 o
  -2  -6   5         18.27         20.75         2.67 o
  -1  -6   5          7.83          5.65         2.94 o
   0  -6   5          7.51          7.06         3.09 o
   1  -6   5          6.69          4.93         4.63 o
   2  -6   5         51.53         43.07         3.94 o
   3  -6   5         29.53         31.71         3.86 o
   4  -6   5         14.14         13.06         3.86 o
   5  -6   5          5.36          5.26         3.86 o
 -10  -5   5          0.00         -1.06         5.52 o
  -9  -5   5          0.08          5.76         5.29 o
  -8  -5   5          0.01          5.40         5.17 o
  -7  -5   5          0.13          3.60         3.91 o
  -6  -5   5          0.68          1.66         4.13 o
  -5  -5   5         93.51         85.56         2.79 o
  -4  -5   5         52.10         58.04         2.79 o
  -3  -5   5         38.98         36.56         2.62 o
  -2  -5   5          0.34          4.05         2.54 o
  -1  -5   5         17.35         20.97         2.98 o
   0  -5   5         17.72         19.15         2.96 o
   1  -5   5         41.07         41.25         3.41 o
   2  -5   5          1.19          4.35         3.23 o
   3  -5   5          9.19         13.62         3.34 o
   4  -5   5         36.79         39.23         4.70 o
   5  -5   5          0.12          3.17         3.74 o
   6  -5   5          1.01         -1.32         4.46 o
 -10  -4   5          2.23          3.88         5.76 o
  -9  -4   5          5.07          5.17         5.17 o
  -8  -4   5          8.09          7.99         3.64 o
  -7  -4   5         24.82          8.69         5.17 o
  -6  -4   5        337.92        331.41         5.56 o
  -5  -4   5        123.28        120.77         3.67 o
  -4  -4   5         12.76         16.23         2.65 o
  -3  -4   5         23.52         21.45         2.37 o
  -2  -4   5          2.24          1.17         2.53 o
  -1  -4   5        226.88        243.43         4.83 o
   0  -4   5         35.49         35.09         2.90 o
   1  -4   5         70.67         81.26         3.37 o
   2  -4   5          1.16          1.48         3.12 o
   3  -4   5         16.06         19.27         3.41 o
   4  -4   5         15.70         16.56         2.86 o
   5  -4   5         16.47         23.12         3.51 o
   6  -4   5          0.35          3.09         3.86 o
   7  -4   5          0.29         -2.35         5.76 o
 -10  -3   5          0.03          5.40         5.64 o
  -9  -3   5         10.30         13.98         5.40 o
  -8  -3   5          1.50         11.51         5.05 o
  -7  -3   5          9.70         10.10         3.41 o
  -6  -3   5          2.67          3.48         3.46 o
  -5  -3   5          4.97          9.11         2.94 o
  -4  -3   5          6.49          4.60         2.96 o
  -3  -3   5         12.69         12.22         2.70 o
  -2  -3   5         70.58         68.37         3.54 o
  -1  -3   5          1.74          2.56         2.93 o
   0  -3   5         23.54         22.20         2.61 o
   1  -3   5        222.74        223.13         3.88 o
   2  -3   5          0.41         -0.75         3.30 o
   3  -3   5          0.38         -1.52         3.65 o
   4  -3   5        124.74        137.61         4.06 o
   5  -3   5         27.49         31.09         3.74 o
   6  -3   5          7.95          9.50         3.90 o
   7  -3   5          1.85          2.89         4.43 o
   8  -3   5          0.96          3.47         5.23 o
  -9  -2   5          0.36          3.64         5.29 o
  -8  -2   5          6.87          7.52         5.05 o
  -7  -2   5          9.29          4.11         4.82 o
  -6  -2   5         34.19         40.46         9.22 o
  -5  -2   5         38.72         39.77         3.16 o
  -4  -2   5         34.76         35.87         2.95 o
  -3  -2   5        359.47        371.09         9.60 o
  -2  -2   5        113.53        124.70         4.73 o
  -1  -2   5          0.52          1.62         3.64 o
   0  -2   5        120.81        117.28         3.53 o
   1  -2   5         45.93         52.75         4.26 o
   2  -2   5        315.21        311.27         5.11 o
   3  -2   5         12.28          9.75         3.77 o
   4  -2   5        244.74        255.38        10.86 o
   5  -2   5         10.28         11.63         3.29 o
   6  -2   5         17.02         24.43         5.29 o
   7  -2   5          2.63          6.46         5.29 o
   8  -2   5          6.15          6.15         4.54 o
   9  -2   5          0.80          1.53         3.68 o
  -9  -1   5          5.02          3.29         6.70 o
  -8  -1   5          4.85          7.52         5.29 o
  -7  -1   5          4.12          1.41         5.17 o
  -6  -1   5         12.53         11.27         3.57 o
  -5  -1   5         31.16         33.55         3.30 o
  -4  -1   5          4.13          4.25         2.49 o
  -3  -1   5         25.22         34.65         6.87 o
  -2  -1   5         39.20         44.45         3.63 o
  -1  -1   5         60.10         54.09         3.61 o
   0  -1   5         78.33         81.16         6.93 o
   1  -1   5        692.86        702.63         9.51 o
   2  -1   5        170.30        164.09         6.58 o
   3  -1   5         21.33         15.74         5.64 o
   4  -1   5         22.48         15.27         5.29 o
   5  -1   5          2.55          2.70         5.05 o
   6  -1   5         25.23         31.24         5.64 o
   7  -1   5          0.06          4.11         6.70 o
   8  -1   5         13.33         14.31         5.70 o
   9  -1   5          0.04         -0.46         3.68 o
  -6   0   5          0.26          4.46         5.05 o
  -5   0   5         14.03         10.36         4.60 o
  -4   0   5         19.07         21.32         3.86 o
  -3   0   5        207.19        265.30        36.23 o
  -2   0   5       1729.19       1732.60        82.08 o
  -1   0   5       2441.99       2482.34       213.66 o
   0   0   5          6.08         11.04         7.16 o
   1   0   5        672.21        630.16        10.10 o
   2   0   5        620.78        697.79         6.85 o
   3   0   5       2596.51       2495.45        27.43 o
   4   0   5         20.85         18.67         3.78 o
   5   0   5         19.88         13.19         3.76 o
   6   0   5         76.80         75.00         4.65 o
   7   0   5          0.24         -0.59         3.85 o
   8   0   5         11.92         11.25         4.29 o
   9   0   5          5.23          6.02         4.89 o
  10   0   5          0.28         -0.67         3.84 o
  -7   1   5         14.73         13.21         8.55 o
  -6   1   5         12.89         11.19         3.92 o
  -5   1   5         10.21         12.00         3.79 o
  -4   1   5         61.80         75.95         8.05 o
  -3   1   5        102.10        124.25         8.13 o
  -2   1   5        301.30        322.85        17.53 o
  -1   1   5         43.89         52.25         5.58 o
   0   1   5        597.54        713.21        12.39 o
   1   1   5        473.36        479.58        43.64 o
   2   1   5       2588.82       2488.55        29.36 o
   3   1   5         86.10         72.94         7.05 o
   4   1   5         34.64         33.58         4.23 o
   5   1   5         35.11         29.26         3.98 o
   6   1   5         43.45         56.04         4.46 o
   7   1   5        131.50        128.09         4.96 o
   8   1   5          6.47          8.38         4.31 o
   9   1   5          4.86          7.62         4.56 o
  10   1   5          3.06          5.37         4.02 o
  -8   2   5          0.01          1.21         7.47 o
  -7   2   5          2.78          2.23         5.60 o
  -6   2   5         26.78         24.56         5.44 o
  -5   2   5         10.63         11.13         3.71 o
  -4   2   5         15.82         17.53         3.75 o
  -3   2   5         37.28         48.71         4.05 o
  -2   2   5        201.69        267.56        17.36 o
  -1   2   5         36.73         33.01         5.15 o
   0   2   5        514.88        624.39        12.33 o
   1   2   5          0.06          3.10         5.52 o
   2   2   5       1020.06        892.32         7.49 o
   3   2   5         41.12         40.00         5.00 o
   4   2   5         87.85         87.53         4.76 o
   5   2   5          1.91          6.34         6.11 o
   6   2   5          9.00          9.21         4.21 o
   7   2   5         72.70         78.79         5.35 o
   8   2   5         10.71          8.32         4.47 o
   9   2   5          0.97          2.08         4.36 o
  10   2   5          0.00         -0.69         4.28 o
  11   2   5          0.13          1.30         4.24 o
  -8   3   5          7.08          8.51         6.22 o
  -7   3   5          0.06          1.32         4.95 o
  -6   3   5          3.53          6.28         4.57 o
  -5   3   5          9.09         12.97         3.37 o
  -4   3   5         10.35          9.84         3.63 o
  -3   3   5         17.02         20.19         3.51 o
  -2   3   5         29.07         32.80         3.65 o
  -1   3   5        353.72        435.01        27.25 o
   0   3   5         87.75         94.75        16.03 o
   1   3   5        568.81        595.25        18.15 o
   2   3   5        312.04        273.79        17.91 o
   3   3   5          4.91          5.65         4.93 o
   4   3   5          0.03          4.33         4.63 o
   5   3   5          0.44          6.38         4.43 o
   6   3   5        150.26        149.41         9.16 o
   7   3   5          4.82          2.47         7.99 o
   8   3   5          1.88          4.49         5.42 o
   9   3   5          0.48          1.09         4.39 o
  10   3   5          1.74          6.85         4.98 o
  11   3   5          0.90          4.33         4.03 o
  -7   4   5          7.32          4.06         5.30 o
  -6   4   5          8.11          8.40         5.15 o
  -5   4   5         17.23         15.62         3.68 o
  -4   4   5        220.04        213.26         7.62 o
  -3   4   5          0.00         -1.30         3.73 o
  -2   4   5        130.92        139.52         5.12 o
  -1   4   5         16.60         16.03         4.55 o
   0   4   5        554.99        689.36        87.39 o
   1   4   5       3014.50       3461.79        26.19 o
   2   4   5          1.92          3.07         5.02 o
   3   4   5         13.80          6.48         3.98 o
   4   4   5         33.89         33.77         4.85 o
   5   4   5          0.31         -0.49         4.35 o
   6   4   5          0.21          4.69         4.97 o
   7   4   5        124.61        149.12         5.00 o
   8   4   5         37.02         55.21         8.57 o
   9   4   5          0.80          1.97         5.03 o
  10   4   5          3.04          7.85         4.92 o
  11   4   5          0.97          7.25         3.92 o
  -6   5   5          0.04          1.50         5.23 o
  -5   5   5         14.18         12.76         5.40 o
  -4   5   5          6.86          8.23         3.47 o
  -3   5   5         34.57         36.04         3.76 o
  -2   5   5          0.06          3.80         4.54 o
  -1   5   5          0.49          5.62         4.38 o
   0   5   5         80.90        115.99        11.16 o
   1   5   5         92.71         99.03         5.27 o
   2   5   5         36.94         39.75         5.19 o
   3   5   5         23.13         24.33         5.70 o
   4   5   5         84.34         91.62         4.90 o
   5   5   5         19.68         29.51         4.69 o
   6   5   5         64.86         82.04         5.06 o
   7   5   5          0.41         17.57         6.17 o
   8   5   5         18.30         21.42         4.65 o
   9   5   5         10.37         18.21         7.63 o
  10   5   5          0.05          1.75         4.98 o
  11   5   5         15.93         19.25         5.26 o
  -6   6   5          1.98         -3.25         7.22 o
  -5   6   5          9.49         14.53         4.21 o
  -4   6   5          6.24          4.49         4.05 o
  -3   6   5          2.15          2.05         3.49 o
  -2   6   5          1.53          2.07         3.53 o
  -1   6   5          2.67          4.02         4.18 o
   0   6   5         10.23         16.07         4.55 o
   1   6   5         10.36         12.58         5.40 o
   2   6   5        261.33        268.61        11.04 o
   3   6   5        322.56        290.10         9.16 o
   4   6   5        104.41        109.58         4.70 o
   5   6   5          9.03         12.70         4.53 o
   6   6   5         22.42         24.79         4.98 o
   7   6   5          2.57          4.73         4.60 o
   8   6   5          1.06          1.42         5.00 o
   9   6   5          0.33         -2.09         4.38 o
  10   6   5          1.54          8.10         7.40 o
  11   6   5          0.80          5.00         5.58 o
  -5   7   5          1.34          6.07         4.35 o
  -4   7   5          1.68          2.63         4.21 o
  -3   7   5          5.20          6.02         3.83 o
  -2   7   5          6.70          8.05         3.62 o
  -1   7   5          4.29         10.98         4.15 o
   0   7   5          9.94         12.58         4.52 o
   1   7   5          9.77         10.77         4.31 o
   2   7   5          0.15          2.09         4.41 o
   3   7   5         48.88         50.25         4.71 o
   4   7   5         11.47         18.98         6.46 o
   5   7   5         29.00         32.26         4.60 o
   6   7   5         13.51         16.85         4.64 o
   7   7   5          0.10          2.82         4.57 o
   8   7   5         31.85         41.70         4.88 o
   9   7   5         18.17          9.83         4.60 o
  10   7   5          8.25          7.60         5.18 o
  11   7   5          0.41          3.76         7.28 o
  -4   8   5          2.40          5.71         4.23 o
  -3   8   5          0.41          2.85         4.00 o
  -2   8   5         11.09          7.11         4.19 o
  -1   8   5          0.05          2.31         6.52 o
   0   8   5         23.72         22.44         4.23 o
   1   8   5          2.03          5.30         4.43 o
   2   8   5         20.19         15.07         4.54 o
   3   8   5          8.09         13.91         4.51 o
   4   8   5          2.34         -2.88         3.67 o
   5   8   5         28.45         20.78         4.13 o
   6   8   5          2.10          6.09         4.39 o
   7   8   5          1.10          7.23         4.60 o
   8   8   5          0.66          4.77         4.19 o
   9   8   5          1.49          7.41         4.51 o
  10   8   5         14.32         12.79         5.15 o
  11   8   5          2.49          3.64         5.26 o
  -3   9   5         11.78          8.80         4.26 o
  -2   9   5          4.97          2.21         4.05 o
  -1   9   5          4.23          7.51         4.01 o
   0   9   5         16.03         15.57         4.01 o
   1   9   5          2.74         -1.20         3.41 o
   2   9   5         43.04         38.67         6.23 o
   3   9   5         91.64         91.44         3.84 o
   4   9   5         66.57         60.11         4.68 o
   5   9   5          2.17         10.61         4.25 o
   6   9   5         21.55         26.02         4.36 o
   7   9   5          0.18          1.14         4.23 o
   8   9   5          2.09          6.67         4.10 o
   9   9   5          1.55          3.79         4.11 o
  10   9   5          0.61          0.63         5.19 o
  11   9   5          0.14          3.24         4.28 o
  -1  10   5          3.97          0.20         7.75 o
   0  10   5          0.72          2.24         3.98 o
   1  10   5          1.89          2.54         5.40 o
   2  10   5         22.74         16.54         4.21 o
   3  10   5         47.09         47.84         4.17 o
   4  10   5         60.19         65.60         4.70 o
   5  10   5         25.31         28.62         3.18 o
   6  10   5          0.57          1.48         4.01 o
   7  10   5          0.03         -0.06         5.05 o
   8  10   5          0.03          3.44         4.56 o
   9  10   5          0.60          2.50         4.27 o
  10  10   5          0.07         -1.36         4.36 o
   0  11   5          0.49          4.03         3.86 o
   1  11   5          0.72          2.40         2.98 o
   2  11   5          3.40          8.32         4.08 o
   3  11   5          1.24          4.71         6.46 o
   4  11   5          1.57         -2.10         4.10 o
   5  11   5          1.03         -2.24         3.96 o
   6  11   5          3.23          1.96         4.10 o
   7  11   5          0.19         -1.05         4.01 o
   8  11   5          0.72         -2.74         4.31 o
   9  11   5          0.10          8.45         4.31 o
   3  12   5          0.10          6.16         3.05 o
   4  12   5          2.11          6.06         5.46 o
   5  12   5          4.19          8.40         3.58 o
   6  12   5          3.50          6.81         3.44 o
   7  12   5          3.38          6.82         4.02 o
   8  12   5          0.03          3.53         5.76 o
  -4 -10   6          0.07         -3.10         4.15 o
  -3 -10   6          0.26          3.21         4.19 o
  -7  -9   6          2.34          3.02         3.93 o
  -6  -9   6          2.02          6.86         3.80 o
  -5  -9   6          1.32          1.45         3.92 o
  -4  -9   6          0.16         -0.14         3.27 o
  -3  -9   6          0.01          1.45         3.94 o
  -2  -9   6          1.38          5.02         4.17 o
  -1  -9   6          0.27          7.77         3.19 o
   0  -9   6          3.01          6.29         4.07 o
   1  -9   6          0.28          1.32         4.11 o
  -8  -8   6          0.12         -3.63         4.52 o
  -7  -8   6          1.72          6.48         3.88 o
  -6  -8   6         16.02         17.29         3.49 o
  -5  -8   6          1.61         -0.85         3.27 o
  -4  -8   6         12.30         13.59         3.16 o
  -3  -8   6         32.92         41.23         6.46 o
  -2  -8   6          3.51          5.69         3.04 o
  -1  -8   6          1.57          0.71         3.09 o
   0  -8   6          4.37          3.72         4.52 o
   1  -8   6          0.92         -0.36         3.94 o
   2  -8   6         14.39         15.60         4.99 o
   3  -8   6          0.01         -1.50         3.45 o
  -8  -7   6          0.05          5.04         4.04 o
  -7  -7   6          0.21          1.08         4.21 o
  -6  -7   6          5.79          9.14         3.63 o
  -5  -7   6          7.61          6.74         3.05 o
  -4  -7   6          0.14          3.81         3.03 o
  -3  -7   6          0.00         -1.00         3.03 o
  -2  -7   6         21.47         18.87         3.01 o
  -1  -7   6         14.00         12.97         3.00 o
   0  -7   6         15.42         10.10         3.88 o
   1  -7   6         34.36         38.24         6.52 o
   2  -7   6          0.15          9.37         3.86 o
   3  -7   6          0.51          0.67         4.29 o
   4  -7   6          2.18         12.74         3.99 o
  -9  -6   6          0.25          1.76         5.40 o
  -8  -6   6          0.54          2.02         4.30 o
  -7  -6   6          0.45          3.09         3.68 o
  -6  -6   6          0.98          0.31         4.03 o
  -5  -6   6         24.46         26.26         3.39 o
  -4  -6   6        107.77        108.69         3.74 o
  -3  -6   6         42.77         44.39         2.69 o
  -2  -6   6         65.66         72.02         3.26 o
  -1  -6   6         41.28         47.38         3.16 o
   0  -6   6         32.94         34.69         3.11 o
   1  -6   6        116.33        109.78         5.19 o
   2  -6   6         61.41         54.13         3.40 o
   3  -6   6          2.49          1.30         8.52 o
   4  -6   6          2.42         -1.73         3.61 o
   5  -6   6          1.06          6.55         4.07 o
  -9  -5   6          0.21          1.29         5.40 o
  -8  -5   6          0.31          7.63         5.05 o
  -7  -5   6          7.58          8.75         3.98 o
  -6  -5   6          0.92         -1.68         3.97 o
  -5  -5   6         47.19         50.69         3.80 o
  -4  -5   6          6.06          7.25         2.72 o
  -3  -5   6          9.90         10.69         2.58 o
  -2  -5   6         76.17         74.22         3.24 o
  -1  -5   6         71.91         71.35         3.18 o
   0  -5   6         14.39         14.88         2.69 o
   1  -5   6         41.33         34.05         2.90 o
   2  -5   6         26.51         24.40         2.91 o
   3  -5   6          6.98          4.65         2.76 o
   4  -5   6         37.43         34.39         3.55 o
   5  -5   6          0.32         -2.39         3.16 o
   6  -5   6          0.02          2.26         4.03 o
  -9  -4   6          3.39          3.88         5.40 o
  -8  -4   6          0.03          3.29         5.17 o
  -7  -4   6          0.63          3.29         4.93 o
  -6  -4   6          8.86          5.14         3.02 o
  -5  -4   6        213.41        209.31         3.66 o
  -4  -4   6          4.41          6.48         2.89 o
  -3  -4   6         28.56         29.23         2.82 o
  -2  -4   6          6.65         10.86         2.98 o
  -1  -4   6          5.74          9.01         3.02 o
   0  -4   6        125.58        121.28         3.46 o
   1  -4   6         24.79         21.69         2.73 o
   2  -4   6          7.12          5.94         3.18 o
   3  -4   6         33.27         31.41         3.48 o
   4  -4   6         25.71         27.82         3.41 o
   5  -4   6          6.01          5.57         3.25 o
   6  -4   6         34.67         41.84         3.88 o
   7  -4   6          4.54          7.75         5.52 o
  -9  -3   6          5.71          4.11         5.05 o
  -8  -3   6          7.13         11.04         3.76 o
  -7  -3   6          3.08          9.63         4.93 o
  -6  -3   6         76.42         77.25         3.57 o
  -5  -3   6         15.93         15.02         2.96 o
  -4  -3   6         60.73         56.38         2.52 o
  -3  -3   6        101.20        105.43         4.03 o
  -2  -3   6         18.72         23.40         3.64 o
  -1  -3   6         14.21         14.21         2.99 o
   0  -3   6         50.49         51.89         3.17 o
   1  -3   6          0.67          3.24         3.16 o
   2  -3   6          2.78          2.25         2.62 o
   3  -3   6         16.89         22.34         3.69 o
   4  -3   6         10.23         16.41         2.98 o
   5  -3   6         72.34         73.54         4.93 o
   6  -3   6          3.78         -4.70         5.29 o
   7  -3   6          2.59         -5.05         5.05 o
   8  -3   6          2.05         -0.51         5.05 o
  -9  -2   6          3.13          4.82         5.52 o
  -8  -2   6          1.19         -1.53         5.17 o
  -7  -2   6          7.19          0.00         4.82 o
  -6  -2   6         11.54         13.50         3.53 o
  -5  -2   6          8.69          9.52         3.08 o
  -4  -2   6         46.48         41.01         2.98 o
  -3  -2   6        245.55        240.01         8.43 o
  -2  -2   6        348.94        359.98        17.91 o
  -1  -2   6          5.12          3.37         3.17 o
   0  -2   6         63.04         67.02         6.93 o
   1  -2   6         40.53         44.05         5.64 o
   2  -2   6          0.83          1.01         5.52 o
   3  -2   6         70.18         64.60         5.52 o
   4  -2   6          4.65          3.88         5.05 o
   5  -2   6          3.98          4.82         5.05 o
   6  -2   6          2.83          3.64         5.17 o
   7  -2   6          2.94          6.46         5.40 o
   8  -2   6          4.79          2.23         5.64 o
   9  -2   6          3.34          3.94         3.77 o
  -6  -1   6         38.49         33.47         3.53 o
  -5  -1   6         25.04         30.97         3.99 o
  -4  -1   6         12.56          9.66         3.64 o
  -3  -1   6         14.20         12.96         3.63 o
  -2  -1   6          5.00          5.39         3.49 o
  -1  -1   6         59.18         53.43         3.41 o
   0  -1   6         17.43         25.21         5.81 o
   1  -1   6          8.08          3.17         4.11 o
   2  -1   6        127.06        125.21         6.70 o
   3  -1   6          3.14          4.11         5.29 o
   4  -1   6          0.15          5.05         5.17 o
   5  -1   6          1.86         10.22         5.29 o
   6  -1   6          6.58          9.51         5.17 o
   7  -1   6          2.40          8.85         4.00 o
   8  -1   6          0.41         -0.40         7.22 o
   9  -1   6          0.15          0.06         4.23 o
  -6   0   6         12.16         15.31         5.09 o
  -5   0   6         10.22          9.49         4.66 o
  -4   0   6          0.24          1.06         4.21 o
  -3   0   6          5.00          6.81         4.08 o
  -2   0   6        222.85        261.70         7.52 o
  -1   0   6        288.38        292.01         9.04 o
   0   0   6       2327.14       2286.43        15.97 o
   1   0   6          5.58          3.99         6.11 o
   2   0   6        325.81        316.54         5.58 o
   3   0   6        166.65        157.07         4.69 o
   4   0   6       1059.00       1049.93         7.18 o
   5   0   6          3.65          6.87         3.90 o
   6   0   6         22.54         21.06         3.94 o
   7   0   6          6.82         10.74         4.18 o
   8   0   6          0.83          1.45         4.23 o
   9   0   6          7.94         10.17         4.03 o
  10   0   6          0.06         -0.71         3.59 o
  -6   1   6          1.55          5.90         3.82 o
  -5   1   6         15.46         20.08         3.86 o
  -4   1   6         23.91         25.83         3.75 o
  -3   1   6          4.24          9.49         3.75 o
  -2   1   6        351.07        377.66         8.37 o
  -1   1   6         41.51         35.64         5.48 o
   0   1   6        210.42        194.67        12.86 o
   1   1   6        373.33        339.22         5.85 o
   2   1   6         53.77         48.21         4.23 o
   3   1   6       1663.31       1623.73        12.57 o
   4   1   6         42.42         30.66         5.99 o
   5   1   6          5.87          6.89         4.03 o
   6   1   6         30.76         35.73         6.52 o
   7   1   6          5.71          7.28         4.13 o
   8   1   6          0.86          6.19         4.81 o
   9   1   6          1.30         -1.22         4.81 o
  10   1   6          0.86          4.66         4.48 o
  -8   2   6         11.78         10.10        14.09 o
  -7   2   6         15.94         17.05         6.27 o
  -6   2   6          9.44         10.32         4.16 o
  -5   2   6          2.38          3.99         3.56 o
  -4   2   6        139.12        143.32         4.27 o
  -3   2   6         12.92         15.87         3.71 o
  -2   2   6        293.17        325.82        14.53 o
  -1   2   6        200.60        222.66        10.16 o
   0   2   6          0.31         -3.23         5.05 o
   1   2   6       1834.68       1779.81        50.27 o
   2   2   6       1050.72        989.94         9.10 o
   3   2   6        651.66        546.07        13.45 o
   4   2   6         85.73         79.90         4.51 o
   5   2   6         30.03         27.02         6.11 o
   6   2   6          9.89          8.26         4.44 o
   7   2   6         28.31         22.50         5.26 o
   8   2   6         13.52         10.43         4.14 o
   9   2   6         10.12         10.43         4.31 o
  10   2   6          4.18          2.52         4.51 o
  11   2   6          1.65          1.58         3.70 o
  -7   3   6          0.85          3.16         5.30 o
  -6   3   6         13.96         12.77         3.97 o
  -5   3   6          3.98          7.22         3.85 o
  -4   3   6        141.96        158.52        11.44 o
  -3   3   6         25.71         33.57         3.81 o
  -2   3   6        246.68        293.83        14.35 o
  -1   3   6         14.92         22.95         4.64 o
   0   3   6        208.28        242.38        34.71 o
   1   3   6        378.79        366.47        14.68 o
   2   3   6         13.69         19.73         4.81 o
   3   3   6          3.06          2.69         4.43 o
   4   3   6         80.07         78.80         4.85 o
   5   3   6         22.80         27.92         4.70 o
   6   3   6         35.65         38.17         6.81 o
   7   3   6         14.99          8.46         6.70 o
   8   3   6          3.40          4.25         4.20 o
   9   3   6          0.32          2.11         4.82 o
  10   3   6          0.66         -1.31         4.10 o
  11   3   6          0.40          0.66         5.39 o
  -7   4   6          0.85          1.59         5.26 o
  -6   4   6          0.83          0.55         5.08 o
  -5   4   6         31.54         33.48         4.11 o
  -4   4   6        132.85        138.00         4.48 o
  -3   4   6        295.99        344.24        14.94 o
  -2   4   6        153.81        177.49         5.56 o
  -1   4   6          2.12         13.96         4.52 o
   0   4   6        521.88        655.22        34.12 o
   1   4   6       1092.46       1118.70         8.01 o
   2   4   6         22.50         19.91         5.40 o
   3   4   6        161.64        149.36         5.39 o
   4   4   6         69.54         61.51         6.40 o
   5   4   6          0.18         -0.58         4.38 o
   6   4   6          0.29         -4.67         4.36 o
   7   4   6         19.22         24.08         4.38 o
   8   4   6         30.94         35.35         6.81 o
   9   4   6          7.73          8.62         4.73 o
  10   4   6         12.63         19.37         5.18 o
  11   4   6          1.39          7.51         5.43 o
  -6   5   6          0.04          3.83         4.71 o
  -5   5   6          5.34          4.11         3.76 o
  -4   5   6         99.03         89.22         5.55 o
  -3   5   6          9.02         13.87         3.58 o
  -2   5   6          0.87          2.33         4.62 o
  -1   5   6        119.79        137.94         5.21 o
   0   5   6         15.76         17.10         6.05 o
   1   5   6         40.10         47.07         5.02 o
   2   5   6         79.63         72.12        10.69 o
   3   5   6         10.55          6.60         5.02 o
   4   5   6         93.59         73.16         4.98 o
   5   5   6         52.74         46.94         4.73 o
   6   5   6          1.55          2.79         4.78 o
   7   5   6        131.37        129.25         5.37 o
   8   5   6          3.37          1.80         4.71 o
   9   5   6          0.99          7.75         7.75 o
  10   5   6          5.21          2.15         4.32 o
  11   5   6          0.17          4.64         5.22 o
  -5   6   6          0.02          1.47         4.20 o
  -4   6   6          2.76          5.92         3.64 o
  -3   6   6          8.61         14.19         3.46 o
  -2   6   6         57.01         60.27         3.83 o
  -1   6   6         16.46         17.70         4.53 o
   0   6   6         13.06         19.09         7.40 o
   1   6   6          7.42          4.60         3.72 o
   2   6   6         10.00          7.98         4.94 o
   3   6   6         26.96         23.37         5.06 o
   4   6   6         28.32         31.78         8.87 o
   5   6   6         38.23         32.12         4.76 o
   6   6   6          5.30          7.04         4.82 o
   7   6   6          4.99          0.64         4.90 o
   8   6   6          0.09         -3.09         4.35 o
   9   6   6          2.41          6.70         4.75 o
  10   6   6          0.05         -2.58         6.58 o
  11   6   6         13.36         16.72         5.31 o
  -5   7   6          0.00          3.93         6.52 o
  -4   7   6          0.37          1.33         4.67 o
  -3   7   6          1.59          2.80         3.57 o
  -2   7   6          0.00          2.66         3.42 o
  -1   7   6          7.47          7.56         4.82 o
   0   7   6         10.30         10.90         4.58 o
   1   7   6          1.41          9.04         4.63 o
   2   7   6          1.35          4.92         3.47 o
   3   7   6         51.48         57.97         4.77 o
   4   7   6         22.21         23.92         4.00 o
   5   7   6         18.82         15.72         4.57 o
   6   7   6         17.65         18.21         4.60 o
   7   7   6          8.99          8.16         4.69 o
   8   7   6          1.02          1.37         4.36 o
   9   7   6          1.53          4.30         4.87 o
  10   7   6          2.08          8.05         4.53 o
  11   7   6          0.01          5.05         7.52 o
  -4   8   6          0.69          1.66         4.23 o
  -3   8   6          3.72          1.37         4.21 o
  -2   8   6         15.78         18.17         3.64 o
  -1   8   6          8.69         13.48         3.95 o
   0   8   6          0.05          5.45         5.17 o
   1   8   6          8.41          8.85         4.41 o
   2   8   6          0.06          4.23         4.53 o
   3   8   6          1.46          2.32         3.75 o
   4   8   6         48.85         49.68         4.76 o
   5   8   6        127.49        125.19         4.89 o
   6   8   6          2.86          5.61         4.36 o
   7   8   6          4.26          3.42         4.44 o
   8   8   6          1.58          5.18        10.10 o
   9   8   6          0.03          0.95         4.15 o
  10   8   6          0.55          3.00         4.57 o
  11   8   6          0.62          1.88         4.63 o
  -3   9   6          6.38          1.54         4.27 o
  -2   9   6          2.09          2.02         3.89 o
  -1   9   6          1.55          6.57         4.52 o
   0   9   6         13.93          7.66         4.16 o
   1   9   6          1.60          1.06         4.00 o
   2   9   6         22.24         19.54         4.16 o
   3   9   6         29.90         36.47         4.35 o
   4   9   6         35.73         34.59         3.81 o
   5   9   6         34.65         41.78        11.33 o
   6   9   6         17.95         15.13         4.18 o
   7   9   6          1.83          4.56         4.35 o
   8   9   6          0.94          3.65         5.64 o
   9   9   6          0.23          0.34         4.73 o
  10   9   6          6.15          2.84         4.76 o
  11   9   6          0.04          2.31         4.71 o
  -1  10   6          3.47          3.72         3.81 o
   0  10   6         12.70          7.34         4.01 o
   1  10   6          0.07          7.83         3.25 o
   2  10   6          0.01         -3.51         5.17 o
   3  10   6          2.63         -0.92         4.13 o
   4  10   6          1.78          2.74         5.99 o
   5  10   6          5.58          9.37         3.88 o
   6  10   6         15.01         20.62         4.15 o
   7  10   6          0.81          7.86         4.23 o
   8  10   6          0.33         -7.11         4.35 o
   9  10   6          0.00          6.34         4.27 o
  10  10   6          0.00          7.30         4.70 o
   0  11   6          0.28          0.05         4.86 o
   1  11   6          1.12          0.35         3.11 o
   2  11   6          0.70          2.10         3.43 o
   3  11   6         11.55          7.56         4.14 o
   4  11   6         11.85         10.53         3.41 o
   5  11   6          0.00          3.54         4.40 o
   6  11   6          0.72          7.22         5.81 o
   7  11   6          0.27          0.29         4.05 o
   8  11   6          0.00          0.15         7.99 o
   9  11   6          0.11          1.96         4.75 o
   3  12   6          0.00         -6.89         4.14 o
   4  12   6          2.15         -1.38         4.29 o
   5  12   6          2.46          4.69         4.10 o
   6  12   6          3.76          1.49         4.15 o
   7  12   6          0.35          2.70         4.23 o
   8  12   6          2.94         11.76         4.31 o
  -5  -9   7          1.07         -0.19         3.55 o
  -4  -9   7          0.16          3.87         3.90 o
  -3  -9   7          0.16          1.47         3.94 o
  -2  -9   7          0.07         -0.69         3.86 o
  -1  -9   7          0.85          2.94         4.03 o
   0  -9   7          1.16         10.84         4.19 o
  -7  -8   7          0.00          0.95         6.87 o
  -6  -8   7          0.49          5.31         3.51 o
  -5  -8   7         10.35         16.61         3.78 o
  -4  -8   7          4.35          4.77         3.94 o
  -3  -8   7         10.58         10.86         3.90 o
  -2  -8   7          3.12          7.28         5.58 o
  -1  -8   7          5.70          6.00         3.82 o
   0  -8   7          5.62          0.82         5.46 o
   1  -8   7          8.79          8.85         4.03 o
   2  -8   7          6.70         10.39         4.07 o
  -8  -7   7          1.34          4.56         4.18 o
  -7  -7   7          0.06         -4.66         4.39 o
  -6  -7   7          0.37          1.59         4.17 o
  -5  -7   7          0.00         -0.73         3.17 o
  -4  -7   7          0.16          2.88         2.59 o
  -3  -7   7          0.53         -2.36         3.02 o
  -2  -7   7          9.65         15.09         3.14 o
  -1  -7   7          0.30         -0.34         2.96 o
   0  -7   7          0.63          3.19         2.64 o
   1  -7   7          0.56          7.15         3.28 o
   2  -7   7         14.15         10.85         4.23 o
   3  -7   7          0.21          2.61         4.03 o
  -8  -6   7          0.56          4.18         4.40 o
  -7  -6   7          0.22          5.55         3.63 o
  -6  -6   7          4.41          6.79         5.40 o
  -5  -6   7         28.74         31.02         2.93 o
  -4  -6   7         16.79         21.59         2.59 o
  -3  -6   7        112.77        118.21         3.75 o
  -2  -6   7         67.17         63.46         3.23 o
  -1  -6   7         52.12         50.95         3.19 o
   0  -6   7         18.36         19.39         3.05 o
   1  -6   7          5.81          4.87         3.12 o
   2  -6   7         14.72         18.00         2.69 o
   3  -6   7          0.60          5.17         3.34 o
   4  -6   7          4.84          9.97         3.98 o
   5  -6   7          0.18          2.10         5.11 o
  -9  -5   7          2.44         -0.82         5.64 o
  -8  -5   7          7.39         15.74         5.64 o
  -7  -5   7          0.01         -0.12         3.93 o
  -6  -5   7          4.15          5.33         2.57 o
  -5  -5   7         59.34         60.61         3.35 o
  -4  -5   7         91.00         88.31         3.33 o
  -3  -5   7          4.90          9.72         3.10 o
  -2  -5   7         30.58         34.09         3.03 o
  -1  -5   7         74.64         71.17         2.92 o
   0  -5   7          0.06          1.94         3.39 o
   1  -5   7         46.13         45.16         3.25 o
   2  -5   7         55.77         59.57         4.76 o
   3  -5   7          9.38          9.58         2.88 o
   4  -5   7          0.58          4.52         2.83 o
   5  -5   7          1.51          2.83         3.88 o
   6  -5   7          0.13         -2.58         5.99 o
  -9  -4   7          5.87          6.23         5.52 o
  -8  -4   7          8.28          3.99         3.88 o
  -7  -4   7          8.62          6.76         4.52 o
  -6  -4   7         36.22         31.69         2.75 o
  -5  -4   7         45.61         44.19         3.26 o
  -4  -4   7         83.31         86.54         7.88 o
  -3  -4   7         17.69         14.04         3.82 o
  -2  -4   7         17.52         15.00         3.12 o
  -1  -4   7        806.75        786.17         9.03 o
   0  -4   7        228.81        208.14         7.39 o
   1  -4   7         18.42         21.25         2.41 o
   2  -4   7          0.35          4.56         3.07 o
   3  -4   7         16.29         15.84         2.76 o
   4  -4   7          2.62          5.24         3.26 o
   5  -4   7          1.90          4.14         3.18 o
   6  -4   7          8.91         10.97         4.68 o
   7  -4   7          1.31          7.05         5.64 o
  -9  -3   7          0.52         10.45         5.87 o
  -8  -3   7          3.59          3.76         5.40 o
  -7  -3   7          8.53          9.92         2.95 o
  -6  -3   7          0.47          4.67         3.12 o
  -5  -3   7         72.39         68.34         3.23 o
  -4  -3   7         10.14         10.46         2.80 o
  -3  -3   7         15.17         13.30         3.03 o
  -2  -3   7         52.97         56.43         3.76 o
  -1  -3   7        134.40        127.57         4.70 o
   0  -3   7         37.17         38.86         3.69 o
   1  -3   7        182.26        169.56         3.61 o
   2  -3   7         41.79         40.13         3.09 o
   3  -3   7         32.17         30.49         3.96 o
   4  -3   7         36.38         44.16         5.64 o
   5  -3   7          0.63          3.64         4.93 o
   6  -3   7          1.47          0.12         5.17 o
   7  -3   7          6.08         -8.93         5.29 o
   8  -3   7          0.31         -0.50         4.87 o
  -7  -2   7          0.41          5.29         4.93 o
  -6  -2   7         10.79         10.84         4.19 o
  -5  -2   7         35.40         37.04         3.99 o
  -4  -2   7         46.08         48.91         3.49 o
  -3  -2   7          2.35          3.49         3.23 o
  -2  -2   7         17.44         18.03         3.11 o
  -1  -2   7        164.13        166.70         4.23 o
   0  -2   7          3.65         15.19         5.99 o
   1  -2   7         32.27         40.41         5.52 o
   2  -2   7         13.02         14.45         5.40 o
   3  -2   7          6.83          7.40         5.29 o
   4  -2   7         62.87         63.66         5.52 o
   5  -2   7         22.23         20.20         5.17 o
   6  -2   7          5.28         10.10         5.40 o
   7  -2   7          1.77          7.63         6.46 o
   8  -2   7          0.01         -1.76         3.99 o
  -7  -1   7         39.24         31.24         5.29 o
  -6  -1   7          3.46          6.06         4.34 o
  -5  -1   7          9.67         12.51         3.83 o
  -4  -1   7          0.02          1.31         3.53 o
  -3  -1   7         17.68         15.32         3.46 o
  -2  -1   7          2.52          6.61         3.48 o
  -1  -1   7        248.56        253.80        12.66 o
   0  -1   7         35.47         44.92         3.98 o
   1  -1   7        214.13        212.19         4.82 o
   2  -1   7        192.91        192.40         6.70 o
   3  -1   7          0.00          8.81         5.40 o
   4  -1   7         15.36          8.46         5.29 o
   5  -1   7          5.54          2.11         4.70 o
   6  -1   7          1.27          4.39         3.73 o
   7  -1   7         43.62         43.88         4.82 o
   8  -1   7          1.87         -0.77         3.98 o
   9  -1   7          0.14         -1.11         4.49 o
  -7   0   7          0.31          3.17         5.64 o
  -6   0   7        199.09        187.16         8.73 o
  -5   0   7          5.62          2.54         4.26 o
  -4   0   7          0.56          0.85         4.06 o
  -3   0   7          2.96          2.15         3.93 o
  -2   0   7        353.07        344.90         9.40 o
  -1   0   7         15.32         17.37         4.05 o
   0   0   7        367.51        397.71         8.10 o
   1   0   7       1775.52       1632.54        12.33 o
   2   0   7        791.53        759.34        10.16 o
   3   0   7        528.32        506.21        11.75 o
   4   0   7        135.34        139.36         4.44 o
   5   0   7        107.42        109.27         4.40 o
   6   0   7          1.74          2.11         3.98 o
   7   0   7          0.80          4.47         3.70 o
   8   0   7         52.87         59.64         5.34 o
   9   0   7          0.01          3.12         3.98 o
  10   0   7          2.03         -1.87         4.23 o
  -7   1   7          7.29          6.11         5.29 o
  -6   1   7          4.13          4.65         3.83 o
  -5   1   7          9.28          7.86         3.78 o
  -4   1   7         11.94         13.30         3.75 o
  -3   1   7        226.53        249.95        37.12 o
  -2   1   7        511.02        548.64        28.49 o
  -1   1   7         36.41         32.69         5.19 o
   0   1   7          4.21          3.14         4.30 o
   1   1   7         80.77        103.14         4.71 o
   2   1   7        277.00        309.27         8.10 o
   3   1   7         94.22         91.97         6.93 o
   4   1   7       1457.10       1324.05        49.74 o
   5   1   7         12.00         12.69         4.11 o
   6   1   7          0.37          3.12         3.98 o
   7   1   7         15.04         15.04         3.98 o
   8   1   7          1.03          6.58         3.98 o
   9   1   7         22.36         28.30         4.99 o
  10   1   7          2.02         -1.70         4.15 o
  -7   2   7          0.26          3.43         6.39 o
  -6   2   7          8.70          8.54         3.88 o
  -5   2   7         25.52         25.18         3.60 o
  -4   2   7         62.55         71.51         6.07 o
  -3   2   7         73.63         76.80         6.18 o
  -2   2   7        171.77        183.70        12.07 o
  -1   2   7        113.83        121.23         5.05 o
   0   2   7        138.35        129.86        10.22 o
   1   2   7       1034.86       1091.93        85.10 o
   2   2   7        119.43        108.72         5.76 o
   3   2   7        229.21        242.70         5.21 o
   4   2   7         18.59         13.98         6.34 o
   5   2   7         52.13         56.26         6.46 o
   6   2   7          4.67         11.57         5.99 o
   7   2   7         15.22         16.22         5.05 o
   8   2   7          0.94         -2.24         4.52 o
   9   2   7          0.66          4.31         4.85 o
  10   2   7          0.72          0.86         4.48 o
  -7   3   7         11.13         14.53         5.47 o
  -6   3   7          0.01          4.29         3.98 o
  -5   3   7          7.12          5.36         3.39 o
  -4   3   7          0.00          2.84         3.70 o
  -3   3   7          5.44          9.49         3.51 o
  -2   3   7        112.62        126.15         4.54 o
  -1   3   7        128.20        125.56        11.39 o
   0   3   7         54.34         46.91        10.10 o
   1   3   7          0.74          0.33         4.85 o
   2   3   7         70.64         91.03         9.69 o
   3   3   7         36.73         38.87         8.16 o
   4   3   7          7.29         10.10         3.75 o
   5   3   7         20.96         18.23         4.16 o
   6   3   7          1.95          6.81         6.70 o
   7   3   7          0.66          2.70         6.93 o
   8   3   7          0.14          5.30         4.23 o
   9   3   7          6.59         11.12         4.05 o
  10   3   7          0.05          1.06         4.48 o
  11   3   7          3.41          3.45         4.83 o
  -7   4   7          0.30          0.59         5.31 o
  -6   4   7          5.66          9.04         4.05 o
  -5   4   7          1.42          3.26         3.62 o
  -4   4   7        113.96        134.16         4.45 o
  -3   4   7         69.86         67.50         4.67 o
  -2   4   7        319.50        355.91        30.66 o
  -1   4   7         34.65         45.89         4.78 o
   0   4   7         31.96         25.22         4.00 o
   1   4   7        293.44        283.66        14.45 o
   2   4   7         74.54         76.51         5.22 o
   3   4   7        761.50        692.86        16.39 o
   4   4   7        178.68        176.42         6.40 o
   5   4   7         13.93          9.04         4.30 o
   6   4   7         92.56        106.45         4.80 o
   7   4   7          1.71          1.45         4.62 o
   8   4   7          0.18          0.59         6.34 o
   9   4   7          7.86          9.26         5.12 o
  10   4   7          0.34          3.52         4.21 o
  11   4   7          0.00          5.25         4.79 o
  -6   5   7          9.37          6.04         4.85 o
  -5   5   7         15.23         12.84         4.04 o
  -4   5   7          0.01          3.94         3.69 o
  -3   5   7         37.34         44.75         4.35 o
  -2   5   7          0.51          0.79         5.23 o
  -1   5   7         67.87         70.28         7.93 o
   0   5   7         77.04         70.92         9.22 o
   1   5   7          1.85          2.00         4.65 o
   2   5   7          0.04         -2.99         4.06 o
   3   5   7        196.96        186.29         5.52 o
   4   5   7        183.49        167.94        10.75 o
   5   5   7         15.36         11.50         4.63 o
   6   5   7         28.97         30.55         4.58 o
   7   5   7          9.21          7.23         4.71 o
   8   5   7          7.73         14.98         4.46 o
   9   5   7          1.30         -1.88         7.87 o
  10   5   7          0.07         -0.18         4.76 o
  11   5   7          7.73         12.20         5.38 o
  -5   6   7          2.12          3.61         3.76 o
  -4   6   7          0.04          4.79         3.58 o
  -3   6   7          1.20          1.41         3.41 o
  -2   6   7         70.15         71.84        10.16 o
  -1   6   7          0.14         -6.05         9.57 o
   0   6   7         20.65         21.39         4.43 o
   1   6   7          0.33          2.05         4.40 o
   2   6   7         17.61         15.39         4.82 o
   3   6   7         66.63         58.07         4.02 o
   4   6   7        116.48        119.31         5.02 o
   5   6   7        179.86        190.82         5.19 o
   6   6   7          0.48          4.93         4.61 o
   7   6   7          0.02          4.57         7.93 o
   8   6   7          6.13         10.29         4.46 o
   9   6   7          0.55          2.78         4.56 o
  10   6   7         14.92         25.61         6.23 o
  11   6   7          1.74          0.27         4.68 o
  -4   7   7          0.04         -3.24         3.94 o
  -3   7   7         24.93         23.81         3.82 o
  -2   7   7          1.04          1.99         3.50 o
  -1   7   7          7.84          7.53         4.11 o
   0   7   7          5.07          3.27         4.37 o
   1   7   7          0.03          7.90         4.58 o
   2   7   7          1.05         -0.14         3.89 o
   3   7   7         13.64         11.56         4.65 o
   4   7   7          1.13          1.90         4.69 o
   5   7   7         24.92         38.35         4.44 o
   6   7   7         15.71         15.32         4.41 o
   7   7   7          1.18          3.96         4.44 o
   8   7   7          4.05         -2.38         4.70 o
   9   7   7          0.87          3.59         4.57 o
  10   7   7          0.00          1.96         4.67 o
  11   7   7          2.14          5.40         7.87 o
  -3   8   7          0.10          1.93         3.67 o
  -2   8   7          0.09          2.11         3.45 o
  -1   8   7         30.24         26.66         4.16 o
   0   8   7         69.78         66.86         4.25 o
   1   8   7         22.82         30.20         4.38 o
   2   8   7          4.46          3.71         4.50 o
   3   8   7          0.85         -3.47         3.89 o
   4   8   7          3.16          4.09         4.76 o
   5   8   7         14.42         30.22         4.51 o
   6   8   7          4.13          8.75         5.87 o
   7   8   7         57.57         58.25         4.48 o
   8   8   7          0.00         -1.39         4.19 o
   9   8   7          0.00          1.99         4.23 o
  10   8   7          1.37          0.70         4.73 o
  11   8   7          0.27          2.47         5.26 o
  -2   9   7          4.31          6.09         3.69 o
  -1   9   7         15.43         12.32         4.09 o
   0   9   7          5.88          7.25         3.56 o
   1   9   7          7.72          2.18         4.06 o
   2   9   7          0.34          1.59         4.11 o
   3   9   7          3.08          4.53         4.21 o
   4   9   7         57.54         54.41         4.43 o
   5   9   7          2.13          0.52         4.23 o
   6   9   7         24.72         26.90         4.32 o
   7   9   7          5.30          0.40         8.75 o
   8   9   7          0.01          1.01         4.57 o
   9   9   7          0.01          4.76         4.19 o
  10   9   7          1.41         -2.73         4.98 o
  11   9   7          0.07         -2.77         4.77 o
  -1  10   7          0.02          5.37         4.29 o
   0  10   7          3.38          6.79         4.06 o
   1  10   7         21.98         16.66         3.49 o
   2  10   7          0.18          6.59         4.13 o
   3  10   7          0.25          1.60         4.05 o
   4  10   7          2.63          3.11         4.18 o
   5  10   7          0.43          7.24         4.35 o
   6  10   7          3.99          3.70         8.22 o
   7  10   7          5.37          6.68         4.10 o
   8  10   7          0.45          7.56         4.02 o
   9  10   7          0.01          2.58         4.60 o
  10  10   7          0.94          2.54         4.93 o
   1  11   7          0.00          2.69         4.23 o
   2  11   7          0.12          0.36         3.25 o
   3  11   7          2.28          4.98         3.41 o
   4  11   7         11.03          8.42         3.50 o
   5  11   7          8.03         14.61         6.23 o
   6  11   7          0.90          3.71         5.46 o
   7  11   7          2.30          6.60         4.19 o
   8  11   7          0.14          0.28         4.40 o
   9  11   7          0.36         -6.80         4.65 o
   3  12   7          0.57          8.76         4.11 o
   4  12   7          0.37          5.25         7.22 o
   5  12   7          0.91          5.92         4.18 o
   6  12   7          1.29         -1.33         6.70 o
   7  12   7          4.65          8.08         4.99 o
   8  12   7          0.00         -2.31         4.26 o
  -3  -9   8          0.95         -3.35         3.90 o
  -2  -9   8          1.02          5.50         4.11 o
  -6  -8   8          0.50         -2.11         6.11 o
  -5  -8   8          0.05          1.29         6.17 o
  -4  -8   8         18.92         18.14         5.93 o
  -3  -8   8          1.68          1.55         4.02 o
  -2  -8   8          1.00          2.47         3.78 o
  -1  -8   8          0.61          2.20         3.86 o
   0  -8   8          0.39          3.47         3.86 o
   1  -8   8          1.28         -2.24         4.03 o
  -7  -7   8          0.00         -1.29         3.84 o
  -6  -7   8          1.33          4.32         3.98 o
  -5  -7   8          2.63          0.70         6.93 o
  -4  -7   8          3.01          2.46         3.33 o
  -3  -7   8         14.24         15.14         3.09 o
  -2  -7   8          0.60          4.31         3.07 o
  -1  -7   8          3.12          1.90         4.09 o
   0  -7   8          0.12          1.11         3.23 o
   1  -7   8          9.63         10.55         3.30 o
   2  -7   8          2.40          9.32         3.48 o
   3  -7   8          0.04         -5.73         4.03 o
  -8  -6   8          0.34          6.58         4.53 o
  -7  -6   8          4.01          6.66         3.24 o
  -6  -6   8          2.59          2.29         2.83 o
  -5  -6   8          0.48          6.63         4.03 o
  -4  -6   8         13.48         11.68         3.68 o
  -3  -6   8          5.45          5.17         3.09 o
  -2  -6   8        128.53        127.51         3.50 o
  -1  -6   8         27.57         27.86         3.10 o
   0  -6   8          4.74          2.85         3.05 o
   1  -6   8          5.40          8.81         3.23 o
   2  -6   8          0.02          5.03         3.10 o
   3  -6   8          2.14          5.27         3.33 o
   4  -6   8          1.51          2.96         3.59 o
  -8  -5   8          0.10         11.63         5.64 o
  -7  -5   8          7.44          6.60         4.04 o
  -6  -5   8          5.08          4.95         2.27 o
  -5  -5   8          0.28          2.56         3.90 o
  -4  -5   8         33.29         35.00         4.14 o
  -3  -5   8          9.69         12.24         5.34 o
  -2  -5   8          5.46          7.56         3.04 o
  -1  -5   8         47.44         47.30         3.16 o
   0  -5   8          4.32          7.08         3.30 o
   1  -5   8          7.61          6.25         3.07 o
   2  -5   8          2.85          4.32         2.98 o
   3  -5   8          0.31          5.14         3.27 o
   4  -5   8          0.31          4.57         3.29 o
   5  -5   8          0.04          1.78         4.39 o
  -7  -4   8          0.08         -1.12         4.19 o
  -6  -4   8          5.18          7.22         3.65 o
  -5  -4   8        128.83        116.89         3.71 o
  -4  -4   8         91.51         82.52         4.36 o
  -3  -4   8         13.06         16.99         3.52 o
  -2  -4   8          0.57          1.74         3.63 o
  -1  -4   8          1.47          4.33         3.44 o
   0  -4   8         46.97         42.98         3.27 o
   1  -4   8        226.51        230.43         3.84 o
   2  -4   8         61.03         59.31         3.48 o
   3  -4   8          0.28          4.93         3.20 o
   4  -4   8         14.20          9.78         4.18 o
   5  -4   8         20.51         26.41         4.23 o
   6  -4   8          6.60          8.78         4.48 o
  -7  -3   8         10.52         17.50         5.40 o
  -6  -3   8         15.66         18.57         3.82 o
  -5  -3   8          7.73          8.53         3.47 o
  -4  -3   8          5.54          7.27         3.43 o
  -3  -3   8         31.45         33.95         3.42 o
  -2  -3   8          0.98          2.28         3.87 o
  -1  -3   8         78.14         78.29         3.82 o
   0  -3   8        123.32        119.52         4.07 o
   1  -3   8         22.67         14.98         3.78 o
   2  -3   8         28.10         24.91         8.34 o
   3  -3   8         18.54         22.46         3.82 o
   4  -3   8          4.46          8.81         5.05 o
   5  -3   8          3.75          4.35         5.05 o
   6  -3   8         18.33         16.68         5.05 o
   7  -3   8          5.41          5.87         5.52 o
  -7  -2   8         72.28         79.40         5.64 o
  -6  -2   8          9.94         10.11         3.81 o
  -5  -2   8          0.57         -0.13         2.87 o
  -4  -2   8          0.11         -2.60         3.43 o
  -3  -2   8         11.39         12.89         3.15 o
  -2  -2   8         53.67         51.62         3.26 o
  -1  -2   8          0.09          5.61         3.01 o
   0  -2   8          9.65          9.47         3.63 o
   1  -2   8          0.31          0.88         3.05 o
   2  -2   8         69.35         67.30         5.52 o
   3  -2   8        219.50        226.46         6.58 o
   4  -2   8         67.12         79.05         5.76 o
   5  -2   8         51.19         51.68         5.40 o
   6  -2   8         10.86         11.75         5.29 o
   7  -2   8          2.66          2.09         3.82 o
   8  -2   8          0.07         -1.79         4.11 o
  -7  -1   8          0.52          3.88         5.05 o
  -6  -1   8         11.00         13.95         4.08 o
  -5  -1   8          3.14          5.11         3.59 o
  -4  -1   8          0.44          5.55         3.68 o
  -3  -1   8         45.66         43.57         3.52 o
  -2  -1   8         21.33         23.79         3.38 o
  -1  -1   8         10.79          9.95         3.12 o
   0  -1   8        114.46        117.38         6.40 o
   1  -1   8         21.94         18.30         3.32 o
   2  -1   8        123.47        119.53         3.36 o
   3  -1   8         12.39         16.83         3.21 o
   4  -1   8         69.66         78.38         4.03 o
   5  -1   8        131.78        127.81         3.49 o
   6  -1   8          9.71         10.36         3.57 o
   7  -1   8         25.64         31.38         3.77 o
   8  -1   8          8.19         14.58         3.99 o
   9  -1   8          0.31          4.75         4.56 o
  -7   0   8         42.54         44.63         5.52 o
  -6   0   8         24.64         29.34         4.08 o
  -5   0   8        265.80        328.84        36.54 o
  -4   0   8          0.75         -3.22         4.82 o
  -3   0   8         11.96          5.56         4.16 o
  -2   0   8         90.49         96.51         9.81 o
  -1   0   8        172.31        170.02        21.38 o
   0   0   8        923.75       1003.56        11.04 o
   1   0   8        358.16        347.91         7.52 o
   2   0   8          5.41          8.25         3.45 o
   3   0   8        176.19        181.63         4.69 o
   4   0   8        657.60        663.97         8.93 o
   5   0   8         47.35         43.03         3.82 o
   6   0   8          6.68         12.44         3.69 o
   7   0   8          0.12          2.30         4.70 o
   8   0   8          1.89          4.23         4.07 o
   9   0   8          3.84          6.45         4.19 o
  -7   1   8          0.08          5.05         5.52 o
  -6   1   8          0.51          1.58         4.32 o
  -5   1   8         53.71         55.57         5.04 o
  -4   1   8          5.86          8.47         3.82 o
  -3   1   8        148.56        165.20        15.71 o
  -2   1   8        268.53        265.89        15.19 o
  -1   1   8        309.18        311.46        37.35 o
   0   1   8         83.18         97.55         4.58 o
   1   1   8          1.31          3.29         6.23 o
   2   1   8        248.57        247.13         7.52 o
   3   1   8        292.94        272.27         5.99 o
   4   1   8         34.42         40.07         4.24 o
   5   1   8         72.76         71.32         4.11 o
   6   1   8         35.83         42.35         4.14 o
   7   1   8          2.24          1.50         3.81 o
   8   1   8         56.96         58.08         4.07 o
   9   1   8         10.98         13.37         4.43 o
  10   1   8          0.09          4.66         5.19 o
  -7   2   8          2.19         -0.15         4.77 o
  -6   2   8          1.39          1.47         3.74 o
  -5   2   8          5.76          5.21         3.55 o
  -4   2   8         37.92         42.85         8.58 o
  -3   2   8        144.04        145.63         8.58 o
  -2   2   8        220.28        214.23         4.28 o
  -1   2   8        676.52        675.08         7.35 o
   0   2   8        333.99        324.28        38.47 o
   1   2   8        102.22        103.44         4.71 o
   2   2   8       1264.33       1253.15        16.86 o
   3   2   8         60.50         54.40         4.45 o
   4   2   8        341.18        328.76         7.87 o
   5   2   8         65.71         61.31         6.46 o
   6   2   8          6.32          2.11         4.07 o
   7   2   8          3.86          3.89         4.05 o
   8   2   8          7.72          9.08         4.03 o
   9   2   8          0.73          8.57         6.34 o
  10   2   8          0.25          0.14         4.82 o
  -7   3   8          0.61          4.04         5.55 o
  -6   3   8          2.04          6.13         3.97 o
  -5   3   8         29.39         31.95         3.98 o
  -4   3   8          0.73          0.55         3.67 o
  -3   3   8         51.25         50.71         4.75 o
  -2   3   8        383.18        427.81        23.71 o
  -1   3   8         57.25         59.96         4.80 o
   0   3   8         86.57         86.57        18.15 o
   1   3   8        202.53        179.51         8.40 o
   2   3   8        134.04        126.75         3.64 o
   3   3   8         39.73         34.09         4.75 o
   4   3   8        201.97        211.69         4.39 o
   5   3   8         30.42         30.95         5.64 o
   6   3   8          8.97         14.92         6.46 o
   7   3   8          0.13         -2.11         6.81 o
   8   3   8          4.22          3.26         4.41 o
   9   3   8          0.41          1.10         4.56 o
  10   3   8          5.00          5.71         4.23 o
  -6   4   8         17.05         11.07         3.81 o
  -5   4   8         19.77         25.91         4.11 o
  -4   4   8         31.77         32.59         3.74 o
  -3   4   8         81.90         96.70         7.37 o
  -2   4   8          3.53          5.30         4.90 o
  -1   4   8          7.04          5.69         4.90 o
   0   4   8        110.33        112.07        17.85 o
   1   4   8         60.54         52.45         5.58 o
   2   4   8        515.65        505.61        38.47 o
   3   4   8         29.91         26.29         3.91 o
   4   4   8        177.66        161.59         5.40 o
   5   4   8         32.64         29.06         4.46 o
   6   4   8         21.65         24.78         4.30 o
   7   4   8          0.01          9.16         6.70 o
   8   4   8          3.61          0.70         6.23 o
   9   4   8          9.49          7.97         4.19 o
  10   4   8          4.03          4.21         4.58 o
  11   4   8          0.10          4.88         4.31 o
  -6   5   8          1.77          4.29         4.03 o
  -5   5   8          3.76          4.56         3.54 o
  -4   5   8          5.23          6.13         3.31 o
  -3   5   8         30.15         33.93         3.33 o
  -2   5   8        333.50        357.56        15.27 o
  -1   5   8         44.34         59.29         6.81 o
   0   5   8          5.07          9.98         5.64 o
   1   5   8         71.31         65.70         4.25 o
   2   5   8         15.59         13.80         5.05 o
   3   5   8         68.92         60.87         8.28 o
   4   5   8          7.93          6.59         4.68 o
   5   5   8         92.14         96.61         9.57 o
   6   5   8         32.15         30.09         5.11 o
   7   5   8         84.35         90.42         4.93 o
   8   5   8         10.33         17.12         4.65 o
   9   5   8          1.27          9.75         7.63 o
  10   5   8          0.06          2.17         4.13 o
  11   5   8          0.00          1.61         5.05 o
  -5   6   8          1.47          3.60         3.65 o
  -4   6   8         22.86         27.11         3.64 o
  -3   6   8         10.81         12.67         3.56 o
  -2   6   8         27.00         36.14         3.62 o
  -1   6   8          1.19          3.24         4.44 o
   0   6   8          2.69          0.80         4.32 o
   1   6   8          5.26          4.46         5.70 o
   2   6   8          0.01          5.00         5.76 o
   3   6   8         17.79          9.71         5.76 o
   4   6   8         46.03         39.63         4.97 o
   5   6   8         14.21         11.10         4.43 o
   6   6   8         19.24         25.40         4.70 o
   7   6   8         29.13         34.31         5.93 o
   8   6   8          0.79          2.56         4.28 o
   9   6   8          0.13         12.12         4.55 o
  10   6   8          3.29         -2.00         5.99 o
  11   6   8          0.08          2.91         4.76 o
  -4   7   8          1.45          1.65         3.84 o
  -3   7   8          1.11          0.63         3.65 o
  -2   7   8         23.17         24.43         3.55 o
  -1   7   8         11.16         11.66         4.46 o
   0   7   8          6.62         11.02         4.31 o
   1   7   8          0.54          6.72         4.69 o
   2   7   8          4.92          8.99         4.73 o
   3   7   8         17.78         17.32         4.78 o
   4   7   8          4.89          4.06         4.90 o
   5   7   8         33.11         26.55         4.57 o
   6   7   8          0.22          0.85         4.44 o
   7   7   8         49.13         61.93         4.64 o
   8   7   8          0.05          7.02         4.30 o
   9   7   8          1.36          4.03         5.31 o
  10   7   8          4.63          9.65         4.78 o
  11   7   8          0.18         -7.52         7.63 o
  -3   8   8          2.36          5.59         3.70 o
  -2   8   8          3.39          5.21         3.45 o
  -1   8   8         25.33         22.74         4.10 o
   0   8   8         58.85         62.98         4.23 o
   1   8   8          6.15          4.25         4.18 o
   2   8   8          4.59          4.11         6.11 o
   3   8   8          1.19          1.63         7.75 o
   4   8   8          0.00          6.54         8.81 o
   5   8   8          0.18         -2.10         5.93 o
   6   8   8         32.36         34.53         4.48 o
   7   8   8         14.99         15.24         4.40 o
   8   8   8         10.34         13.85         4.27 o
   9   8   8          1.00          0.35         5.01 o
  10   8   8          0.41         -2.38         4.35 o
  11   8   8          1.62          2.73         5.31 o
  -2   9   8          0.25          3.29         3.75 o
  -1   9   8          4.57          8.40         7.81 o
   0   9   8          0.95          2.01         3.96 o
   1   9   8          7.06          5.56         5.17 o
   2   9   8          0.02         12.27         4.23 o
   3   9   8         10.29         16.41         4.11 o
   4   9   8          6.52         14.77         4.18 o
   5   9   8          5.72          9.19         3.35 o
   6   9   8          0.04          7.05         4.99 o
   7   9   8         43.33         45.92         4.36 o
   8   9   8          7.57          6.68         4.15 o
   9   9   8          0.03         -0.53         4.40 o
  10   9   8          3.92          3.63         7.75 o
  -1  10   8          0.02          2.88         4.26 o
   0  10   8          0.58         -0.60         4.14 o
   1  10   8         29.80         33.00        11.92 o
   2  10   8          1.89          9.87         4.18 o
   3  10   8          7.89         -0.31         5.11 o
   4  10   8         10.83          8.43         4.27 o
   5  10   8          0.10         -0.36         3.76 o
   6  10   8          0.83          3.98         4.15 o
   7  10   8          9.17         12.60         4.15 o
   8  10   8          0.21          6.14         4.15 o
   9  10   8          0.54          0.32         4.19 o
  10  10   8          1.40          4.54         4.48 o
   1  11   8          1.26          8.35         4.18 o
   2  11   8          0.31          3.71         4.19 o
   3  11   8         10.11         11.80         4.23 o
   4  11   8          3.07          0.20         4.23 o
   5  11   8          0.75          1.07         4.46 o
   6  11   8          9.15          9.87         4.01 o
   7  11   8          0.00          0.26         4.11 o
   8  11   8          0.90          3.13         4.06 o
   9  11   8          0.00         -2.14         4.23 o
   4  12   8          7.04          6.51         4.26 o
   5  12   8          0.95          0.45         4.23 o
   6  12   8          0.33          4.92         6.52 o
   7  12   8          0.07          1.74         4.23 o
  -4  -8   9          0.59          1.06         5.76 o
  -3  -8   9          0.24          5.67         4.61 o
  -2  -8   9          0.07          3.21         3.23 o
  -1  -8   9          0.00          2.90         3.04 o
   0  -8   9          6.75         11.53         8.69 o
  -6  -7   9          1.22          1.75         4.15 o
  -5  -7   9          0.24          1.19         3.24 o
  -4  -7   9          0.21          0.50         3.81 o
  -3  -7   9          1.04         -1.00         3.65 o
  -2  -7   9          0.04          2.51         3.07 o
  -1  -7   9          0.04          6.15         3.12 o
   0  -7   9          0.48          5.92         3.23 o
   1  -7   9          0.01          0.30         3.23 o
   2  -7   9          1.18          3.79         3.48 o
  -7  -6   9          0.10          1.62         5.63 o
  -6  -6   9          0.01         -3.21         3.70 o
  -5  -6   9          0.23          0.02         4.20 o
  -4  -6   9          0.14         -0.37         3.51 o
  -3  -6   9          0.01         -0.94         3.61 o
  -2  -6   9         13.85         15.63         3.61 o
  -1  -6   9         16.68         19.13         3.18 o
   0  -6   9          0.00          2.64         3.39 o
   1  -6   9          5.64          4.79         3.16 o
   2  -6   9         24.33         28.81         3.30 o
   3  -6   9          2.58          4.55         3.43 o
   4  -6   9          3.01          6.90         4.40 o
  -7  -5   9         10.00         10.91         3.94 o
  -6  -5   9          1.64          3.53         3.65 o
  -5  -5   9          2.64          2.22         3.62 o
  -4  -5   9          6.99         13.76         5.40 o
  -3  -5   9         12.26         11.59         3.56 o
  -2  -5   9         19.81         21.32         3.70 o
  -1  -5   9          0.26         -3.81         3.61 o
   0  -5   9        111.30        114.81         4.15 o
   1  -5   9         22.96         26.67         3.82 o
   2  -5   9         27.38         22.48         3.73 o
   3  -5   9          0.87          4.24         4.04 o
   4  -5   9          0.07          3.69         3.28 o
   5  -5   9          0.76          1.43         4.37 o
  -7  -4   9          1.72          9.02         4.21 o
  -6  -4   9         11.04         15.99         3.62 o
  -5  -4   9          0.70          4.12         3.52 o
  -4  -4   9         90.69         94.77         5.01 o
  -3  -4   9          4.75          7.80         2.57 o
  -2  -4   9         41.94         40.84         3.69 o
  -1  -4   9         17.50         16.59         3.45 o
   0  -4   9          1.22         -0.02         3.68 o
   1  -4   9        462.09        475.30         6.52 o
   2  -4   9        199.05        192.38         4.56 o
   3  -4   9         23.50         27.76         4.14 o
   4  -4   9          7.50          8.53         4.15 o
   5  -4   9          6.04          6.29         4.18 o
   6  -4   9          0.14         -5.09         4.29 o
  -7  -3   9          3.10          3.30         3.51 o
  -6  -3   9         25.96         30.35         3.86 o
  -5  -3   9         25.65         27.60         3.62 o
  -4  -3   9         36.60         33.88         3.24 o
  -3  -3   9         11.51         13.33         3.17 o
  -2  -3   9          0.05         -1.04         2.75 o
  -1  -3   9          8.57         14.58         3.55 o
   0  -3   9         18.72         20.32         4.46 o
   1  -3   9         84.27         82.45         4.07 o
   2  -3   9         29.53         37.45         3.82 o
   3  -3   9         15.13         16.42         3.74 o
   4  -3   9         11.34          6.11         5.17 o
   5  -3   9          4.75          9.87         5.17 o
   6  -3   9         31.38         25.72         5.40 o
   7  -3   9          0.89          1.64         5.64 o
  -8  -2   9          1.14          4.35         3.76 o
  -7  -2   9          0.92          0.23         3.76 o
  -6  -2   9         55.61         55.42         4.09 o
  -5  -2   9          6.25          6.76         3.45 o
  -4  -2   9          6.28          7.42         3.16 o
  -3  -2   9          4.58          9.81         3.32 o
  -2  -2   9          0.06          4.10         3.21 o
  -1  -2   9          4.17          2.50         3.07 o
   0  -2   9          6.47          6.60         2.69 o
   1  -2   9         71.28         68.72         3.18 o
   2  -2   9         48.63         57.67         5.64 o
   3  -2   9         35.15         35.47         5.87 o
   4  -2   9         88.96         89.85         5.76 o
   5  -2   9          2.57          0.82         5.17 o
   6  -2   9          1.47          1.26         3.73 o
   7  -2   9         10.10         15.61         4.46 o
   8  -2   9          0.20          7.40         3.99 o
  -8  -1   9          1.07         -1.29         5.64 o
  -7  -1   9          4.63          9.28         5.17 o
  -6  -1   9         15.60         16.27         4.07 o
  -5  -1   9          8.29          7.73         3.57 o
  -4  -1   9          0.00          5.66         3.43 o
  -3  -1   9         17.84         16.27         3.51 o
  -2  -1   9          0.40         -0.54         2.56 o
  -1  -1   9         13.23         13.95         3.19 o
   0  -1   9         51.32         45.06         3.16 o
   1  -1   9         98.31         88.33         4.52 o
   2  -1   9         88.46         82.57         5.05 o
   3  -1   9         90.24        100.57         7.63 o
   4  -1   9         12.53         11.38         4.11 o
   5  -1   9          2.33          2.02         3.78 o
   6  -1   9          0.44          0.93         3.70 o
   7  -1   9          0.07          1.23         4.40 o
   8  -1   9          4.98          9.29         3.90 o
  -7   0   9          8.99         13.39         5.64 o
  -6   0   9          0.05          0.94         3.80 o
  -5   0   9          1.45          5.77         3.70 o
  -4   0   9        355.65        325.81         4.86 o
  -3   0   9          5.17          7.30         5.76 o
  -2   0   9         19.49         24.13         4.06 o
  -1   0   9         51.57         51.08         9.34 o
   0   0   9          5.69          0.12         6.11 o
   1   0   9        205.56        177.76         5.93 o
   2   0   9          0.00          1.48         4.23 o
   3   0   9          1.38          5.87         3.94 o
   4   0   9          8.21         10.22         4.03 o
   5   0   9        317.36        321.43         9.75 o
   6   0   9         56.88         53.20         3.47 o
   7   0   9          0.78         -2.27         9.87 o
   8   0   9          0.68          6.97         3.82 o
   9   0   9          2.62          1.05         6.46 o
  -7   1   9          2.27          0.88         4.73 o
  -6   1   9          0.00          1.11         4.30 o
  -5   1   9          0.57          2.49         4.30 o
  -4   1   9          0.07          3.73         4.29 o
  -3   1   9         80.84         77.47         3.12 o
  -2   1   9          4.09          5.01         3.38 o
  -1   1   9          7.64          8.83         4.37 o
   0   1   9         35.72         33.24         6.34 o
   1   1   9        115.15         79.40         6.70 o
   2   1   9          2.77          4.11         4.58 o
   3   1   9         90.81         89.62         6.58 o
   4   1   9        359.68        353.40        23.37 o
   5   1   9         50.68         49.59         3.41 o
   6   1   9          6.89          8.72         3.89 o
   7   1   9          3.04          4.77         3.88 o
   8   1   9          6.35          9.51         3.90 o
   9   1   9          1.11          5.79         4.11 o
  -7   2   9          2.16          1.25         5.00 o
  -6   2   9          0.14          0.08         3.77 o
  -5   2   9         12.33         13.68         3.59 o
  -4   2   9        115.66        129.92        16.92 o
  -3   2   9          0.00         -1.68         3.38 o
  -2   2   9        659.76        637.06        47.22 o
  -1   2   9        334.24        270.67         5.77 o
   0   2   9         10.37          8.01         4.93 o
   1   2   9         80.11         70.09         4.55 o
   2   2   9        108.53        103.85         4.58 o
   3   2   9        920.37        855.25        28.13 o
   4   2   9         74.83         68.48         4.82 o
   5   2   9         64.22         70.36         6.23 o
   6   2   9          6.27          1.25         2.97 o
   7   2   9          3.31          4.62         3.94 o
   8   2   9          4.24          5.48         3.86 o
   9   2   9          2.96          5.51         4.11 o
  10   2   9          0.26         -2.25         4.27 o
  -6   3   9          0.01          0.56         3.72 o
  -5   3   9          1.15          3.24         3.64 o
  -4   3   9          4.56          8.55         3.78 o
  -3   3   9          9.16         11.06         3.54 o
  -2   3   9        468.35        515.49        30.42 o
  -1   3   9         41.67         38.78         5.02 o
   0   3   9         18.32         19.01         4.50 o
   1   3   9         38.58         41.92         6.28 o
   2   3   9        106.91        100.50         5.58 o
   3   3   9         25.29         23.38         4.46 o
   4   3   9         12.12          9.19         4.36 o
   5   3   9          4.70         10.14         4.08 o
   6   3   9         24.92          9.98         5.99 o
   7   3   9          1.84          3.52         6.11 o
   8   3   9          3.58          0.93         4.08 o
   9   3   9          0.03          9.58         6.05 o
  10   3   9          1.06          0.41         5.27 o
  -6   4   9          0.64          0.48         3.65 o
  -5   4   9         12.69         16.54         3.71 o
  -4   4   9          6.59         13.04         3.71 o
  -3   4   9         41.70         46.55         3.70 o
  -2   4   9        143.59        163.78        11.20 o
  -1   4   9        445.66        460.30        58.49 o
   0   4   9         53.66         60.44         8.87 o
   1   4   9         52.32         47.44         4.40 o
   2   4   9         13.98         10.38         4.73 o
   3   4   9        190.19        213.63        26.96 o
   4   4   9        261.14        279.39        11.75 o
   5   4   9        300.22        285.37         5.17 o
   6   4   9          0.77          6.03         6.46 o
   7   4   9          7.27         18.44         6.23 o
   8   4   9         16.41         17.15         5.99 o
   9   4   9          1.61          2.73         4.33 o
  10   4   9          1.60          6.82         4.60 o
  -5   5   9          5.88          8.36         3.89 o
  -4   5   9         28.45         33.65         3.79 o
  -3   5   9         39.35         42.46         3.66 o
  -2   5   9          0.33          2.74         3.31 o
  -1   5   9          1.12          3.10         4.87 o
   0   5   9         62.63         68.86         8.69 o
   1   5   9          1.19          1.79         4.56 o
   2   5   9        120.95        115.63         5.05 o
   3   5   9          0.07          0.49         3.84 o
   4   5   9          1.43          5.66         5.40 o
   5   5   9         11.17         13.28         4.64 o
   6   5   9         34.26         34.44         4.36 o
   7   5   9          3.18         15.18        10.86 o
   8   5   9          6.07         13.51         5.99 o
   9   5   9          0.00         -3.64         6.34 o
  10   5   9          3.39          6.51         7.63 o
  11   5   9          1.49          6.80         4.73 o
  -4   6   9          4.69          5.76         3.35 o
  -3   6   9          3.53          6.60         3.52 o
  -2   6   9         27.81         33.09         3.66 o
  -1   6   9         15.62         15.87         4.36 o
   0   6   9          4.10         10.57         4.57 o
   1   6   9         62.96         52.33         4.85 o
   2   6   9         24.95         25.76         4.73 o
   3   6   9          0.47          7.90         4.89 o
   4   6   9          1.42          2.05         4.70 o
   5   6   9         16.98         30.72         5.70 o
   6   6   9         14.88         19.70         4.43 o
   7   6   9         81.59         73.09         4.51 o
   8   6   9          8.34         13.69         5.81 o
   9   6   9          0.52          8.24         4.23 o
  10   6   9          0.58          4.82         6.23 o
  11   6   9          0.52          4.85         4.44 o
  -4   7   9          0.01          0.86         3.69 o
  -3   7   9          2.59         -0.92         4.52 o
  -2   7   9         10.42         13.57         3.39 o
  -1   7   9          3.66          1.44         4.18 o
   0   7   9          0.12         -0.60         3.36 o
   1   7   9         83.70         86.74         4.78 o
   2   7   9          0.78          3.64         4.82 o
   3   7   9         12.95         22.68         8.22 o
   4   7   9         37.86         45.04         4.90 o
   5   7   9         11.47         17.04        11.04 o
   6   7   9          9.58          4.33         4.36 o
   7   7   9         64.07         67.95         4.48 o
   8   7   9          0.32         -2.57         4.23 o
   9   7   9          0.70          2.17         4.56 o
  10   7   9          1.76          8.68         4.35 o
  11   7   9          0.29         -5.87         6.58 o
  -3   8   9          0.31         -2.29         3.72 o
  -2   8   9          0.47          0.97         3.52 o
  -1   8   9          3.53          7.89         4.13 o
   0   8   9         59.00         57.01        11.39 o
   1   8   9         30.92         28.19         4.11 o
   2   8   9          0.59          1.35         8.93 o
   3   8   9          0.05          1.40         5.99 o
   4   8   9          7.82          6.22         4.36 o
   5   8   9          6.70          7.58         7.16 o
   6   8   9         24.19         15.78         6.23 o
   7   8   9          4.56         13.19         4.07 o
   8   8   9          7.66          8.66         4.10 o
   9   8   9          0.88          0.76         4.24 o
  10   8   9          0.26          2.89         4.40 o
  -2   9   9          0.13          2.94         3.64 o
  -1   9   9          2.74          4.73         8.75 o
   0   9   9          1.80         -2.16         3.44 o
   1   9   9         32.31         28.78         6.75 o
   2   9   9          9.02          0.82         4.31 o
   3   9   9          0.51         -3.67         3.58 o
   4   9   9          8.06         13.81         4.23 o
   5   9   9          6.54         -0.49         4.29 o
   6   9   9         49.07         56.05         4.36 o
   7   9   9          0.41         -0.94         5.81 o
   8   9   9          2.90          6.81         4.07 o
   9   9   9          1.08          3.81         4.32 o
  10   9   9          1.60          3.13        11.92 o
   0  10   9          3.33          8.64         4.35 o
   1  10   9         26.35         25.51         3.47 o
   2  10   9         14.33          8.58         7.69 o
   3  10   9         12.47         15.16         4.11 o
   4  10   9          0.74         -3.03         3.44 o
   5  10   9          0.06         -1.03         3.39 o
   6  10   9          0.00          2.70         3.99 o
   7  10   9          1.56          2.47         4.58 o
   8  10   9          7.28          7.48         4.11 o
   9  10   9          1.10          5.19         4.11 o
  10  10   9          1.50          1.73         8.57 o
   2  11   9          1.65          1.36         3.53 o
   3  11   9          5.79          4.87         4.27 o
   4  11   9          0.36          1.17         9.34 o
   5  11   9          0.17          4.56         4.19 o
   6  11   9          0.04          6.80         4.11 o
   7  11   9          0.08          9.18         7.93 o
   8  11   9          0.10          3.05         6.34 o
   9  11   9          0.08          4.51         7.52 o
   5  12   9          0.00          1.84         4.23 o
   6  12   9          0.16          7.13         4.31 o
  -5  -7  10          0.33         -3.60         5.87 o
  -4  -7  10          0.19          1.23         5.70 o
  -3  -7  10          0.00          1.73         5.05 o
  -2  -7  10          1.04          2.04         3.94 o
  -1  -7  10          0.77          4.40         3.90 o
   0  -7  10          0.05          5.72         4.20 o
   1  -7  10          1.39          5.47         4.37 o
  -6  -6  10          0.04          0.90         3.56 o
  -5  -6  10          0.41          0.59         3.25 o
  -4  -6  10          1.93          7.82         3.19 o
  -3  -6  10          0.08         -1.96         3.86 o
  -2  -6  10         33.83         29.27         3.93 o
  -1  -6  10          2.73          9.87         3.86 o
   0  -6  10         20.36         22.06         3.82 o
   1  -6  10          1.28          4.89         3.90 o
   2  -6  10          0.20          2.63         3.94 o
   3  -6  10          1.71          3.47         4.37 o
  -6  -5  10         13.22         12.32         3.18 o
  -5  -5  10          0.85          4.12         3.20 o
  -4  -5  10         11.71         22.01         3.75 o
  -3  -5  10          9.10         11.28         3.76 o
  -2  -5  10         15.78         20.28         3.65 o
  -1  -5  10          0.77          0.22         3.93 o
   0  -5  10         43.04         46.61         3.90 o
   1  -5  10          0.27         -0.41         4.18 o
   2  -5  10          3.20          8.40         3.82 o
   3  -5  10          2.34          5.11         3.86 o
   4  -5  10          0.11         -3.79         3.46 o
  -7  -4  10          2.75          5.78         4.45 o
  -6  -4  10          3.48          3.08         3.86 o
  -5  -4  10         45.09         42.64         3.59 o
  -4  -4  10        154.24        155.53         3.48 o
  -3  -4  10         42.05         44.64         3.57 o
  -2  -4  10         16.68         17.41         2.60 o
  -1  -4  10          8.47          6.11         3.49 o
   0  -4  10         48.57         52.33         3.70 o
   1  -4  10          0.46          4.13         3.70 o
   2  -4  10         18.87         23.70         4.20 o
   3  -4  10          1.12         -2.84         3.70 o
   4  -4  10          0.39         -2.49         4.15 o
   5  -4  10          0.87          4.42         4.23 o
  -7  -3  10          1.05         -1.45         4.51 o
  -6  -3  10          7.93         10.15         3.92 o
  -5  -3  10         34.78         34.26         3.71 o
  -4  -3  10         60.79         63.89         3.12 o
  -3  -3  10         13.79         17.81         3.19 o
  -2  -3  10         22.35         25.51         3.27 o
  -1  -3  10          0.40          2.72         2.97 o
   0  -3  10          5.07          7.41         2.96 o
   1  -3  10        292.82        289.76        17.74 o
   2  -3  10          3.20          5.04         3.70 o
   3  -3  10         53.02         54.26         3.88 o
   4  -3  10          8.42          5.36         4.11 o
   5  -3  10          0.03          2.35         5.17 o
   6  -3  10          0.76         -3.99         5.05 o
  -7  -2  10          0.42          3.29         5.52 o
  -6  -2  10         12.98         14.89         3.13 o
  -5  -2  10          1.19          4.66         3.50 o
  -4  -2  10         59.00         54.21         5.86 o
  -3  -2  10         10.95         13.69         3.24 o
  -2  -2  10         17.99         18.73         3.17 o
  -1  -2  10         16.31         18.41         3.16 o
   0  -2  10         58.35         58.21         3.08 o
   1  -2  10         41.19         37.51         4.22 o
   2  -2  10         80.53         83.77         3.70 o
   3  -2  10        103.85         97.78         4.11 o
   4  -2  10         66.42         65.47         3.98 o
   5  -2  10         24.48         27.46         3.13 o
   6  -2  10          9.48         11.75         3.99 o
   7  -2  10          7.96          7.53         3.94 o
  -7  -1  10          4.85          3.17         5.40 o
  -6  -1  10          6.90          6.66         4.03 o
  -5  -1  10         40.21         40.77         3.77 o
  -4  -1  10         63.58         61.78         3.21 o
  -3  -1  10         58.69         55.98         3.49 o
  -2  -1  10         14.68         18.49         3.27 o
  -1  -1  10         24.91         28.50         2.81 o
   0  -1  10          2.46          4.99         2.92 o
   1  -1  10         17.62         14.07         3.81 o
   2  -1  10         30.89         33.03         4.07 o
   3  -1  10        289.64        289.95         5.29 o
   4  -1  10         10.80         20.97         6.93 o
   5  -1  10          0.02          2.43         3.57 o
   6  -1  10          6.87          5.18         3.07 o
   7  -1  10         14.18         18.47         3.11 o
   8  -1  10          0.02          6.95         4.15 o
  -7   0  10          1.20         -3.76         5.40 o
  -6   0  10          0.02          0.19         3.91 o
  -5   0  10        211.36        222.64        25.21 o
  -4   0  10          1.78          3.11         3.83 o
  -3   0  10        118.74        126.59        13.17 o
  -2   0  10         12.77         13.34         4.93 o
  -1   0  10         22.66         22.82         4.17 o
   0   0  10        152.09        121.66         6.23 o
   1   0  10         41.84         41.08         8.16 o
   2   0  10         62.45         60.58         5.29 o
   3   0  10          4.43          3.95         4.19 o
   4   0  10         89.17         88.63         5.23 o
   5   0  10        311.35        327.30        19.03 o
   6   0  10          3.66         11.25         3.69 o
   7   0  10          9.36          7.85         5.99 o
   8   0  10          0.01          2.26         3.90 o
   9   0  10          0.95          2.37         4.23 o
  -7   1  10          1.79          3.45         4.71 o
  -6   1  10          0.90          1.99         4.02 o
  -5   1  10          3.04          5.65         4.12 o
  -4   1  10          7.52          6.80         4.14 o
  -3   1  10          9.29          4.92         4.11 o
  -2   1  10        251.35        243.62        24.37 o
  -1   1  10        109.39         89.85         7.52 o
   0   1  10        218.54        181.47         7.28 o
   1   1  10        117.08        101.13         6.70 o
   2   1  10         27.39         39.00         6.11 o
   3   1  10         30.26         25.37         6.11 o
   4   1  10        137.36        140.91         5.34 o
   5   1  10        456.24        452.03         5.65 o
   6   1  10         14.22         19.57         9.98 o
   7   1  10         28.57         21.42         3.41 o
   8   1  10         16.17         22.82         4.07 o
   9   1  10          6.28          9.95         4.07 o
  -6   2  10          0.22          5.89         4.31 o
  -5   2  10          1.96          7.90         3.92 o
  -4   2  10          5.48          6.18         3.30 o
  -3   2  10        510.79        520.98        23.44 o
  -2   2  10         67.98         63.01        10.20 o
  -1   2  10        390.95        318.11         9.81 o
   0   2  10          4.88          5.52         4.46 o
   1   2  10          4.81         -1.83         5.11 o
   2   2  10          6.81          9.51         4.06 o
   3   2  10         57.79         46.40         6.34 o
   4   2  10          3.64          2.11         6.11 o
   5   2  10         39.26         38.17         6.46 o
   6   2  10          2.45          7.31         3.98 o
   7   2  10          3.68          3.24         3.98 o
   8   2  10          0.35          6.65         3.81 o
   9   2  10          0.72          0.47         5.64 o
  10   2  10          0.14          1.93         4.32 o
  -6   3  10          9.14         11.00         4.16 o
  -5   3  10          1.68          1.03         3.44 o
  -4   3  10          0.84          1.91         3.35 o
  -3   3  10          3.83          3.56         3.31 o
  -2   3  10          0.83          6.06         3.34 o
  -1   3  10        293.94        284.10        11.51 o
   0   3  10         60.51         45.99         4.63 o
   1   3  10          1.06          2.12         4.28 o
   2   3  10          0.16          7.74         9.51 o
   3   3  10          1.80          3.37         4.21 o
   4   3  10         67.67         55.84         4.31 o
   5   3  10        106.69         83.28         6.93 o
   6   3  10         55.54         62.49         6.58 o
   7   3  10          0.59         10.22         5.87 o
   8   3  10          0.02         -3.15         3.98 o
   9   3  10          0.04          6.42         6.52 o
  10   3  10          0.41          1.52         4.64 o
  -5   4  10          4.31          7.54         3.52 o
  -4   4  10          0.57          7.81         3.73 o
  -3   4  10         15.51         20.22         3.52 o
  -2   4  10         81.20         87.22         6.24 o
  -1   4  10        830.53        849.79        19.73 o
   0   4  10         39.02         47.40         9.34 o
   1   4  10          4.52          2.56         5.87 o
   2   4  10         15.10         26.63         5.52 o
   3   4  10         14.67         12.71         4.43 o
   4   4  10        258.28        227.75         6.75 o
   5   4  10          7.67         13.07         6.64 o
   6   4  10        105.49        108.77         4.48 o
   7   4  10         11.18         10.57         6.11 o
   8   4  10         10.00         13.16         5.99 o
   9   4  10          1.82          6.15         4.16 o
  10   4  10          0.04         -1.72         4.35 o
  -5   5  10         19.99         23.46         3.81 o
  -4   5  10          0.09          2.57         3.79 o
  -3   5  10          4.29          9.96         3.29 o
  -2   5  10        124.53        120.36        12.41 o
  -1   5  10         50.73         56.49         4.61 o
   0   5  10        242.93        231.92        32.95 o
   1   5  10        164.98        166.86        25.49 o
   2   5  10          0.79          6.31         4.62 o
   3   5  10         69.10         67.62         4.83 o
   4   5  10         14.68         18.95         3.91 o
   5   5  10          9.72          9.53         4.56 o
   6   5  10         35.84         45.18         4.41 o
   7   5  10         18.91         12.41         4.05 o
   8   5  10         10.07          7.52         6.34 o
   9   5  10          9.87         12.10         6.11 o
  10   5  10          0.27         -3.53         4.19 o
  -4   6  10          0.90          6.51         3.62 o
  -3   6  10          0.16          1.25         3.98 o
  -2   6  10         15.64         20.86         3.36 o
  -1   6  10         13.45         13.28         4.36 o
   0   6  10          3.61         11.28         4.40 o
   1   6  10         33.45         35.16         5.05 o
   2   6  10          6.37          1.05         4.89 o
   3   6  10          6.70          9.73         3.91 o
   4   6  10          1.78          3.95        11.28 o
   5   6  10          0.89         -4.99         4.75 o
   6   6  10         23.70         19.32         4.38 o
   7   6  10          7.11          8.06         4.00 o
   8   6  10          8.84          5.15         5.29 o
   9   6  10          1.05         13.04         6.46 o
  10   6  10          3.05          8.69         6.34 o
  -3   7  10          2.41          2.53         3.62 o
  -2   7  10          3.73          0.70         4.54 o
  -1   7  10         31.48         28.29         4.15 o
   0   7  10          0.95          3.56         9.75 o
   1   7  10         55.72         58.32         4.44 o
   2   7  10         23.61         19.43         3.69 o
   3   7  10         37.59         24.11         5.70 o
   4   7  10         18.00         15.32         4.60 o
   5   7  10          0.56          8.81         4.43 o
   6   7  10          0.03         -0.96         4.23 o
   7   7  10         39.53         48.59         3.72 o
   8   7  10          4.50          3.44         4.06 o
   9   7  10          1.05          4.74         6.17 o
  10   7  10          0.48         -3.64         7.52 o
  -2   8  10          3.03         -0.55         3.57 o
  -1   8  10          0.50         -0.74         4.19 o
   0   8  10          4.28          6.01         4.14 o
   1   8  10        110.41         98.67        11.92 o
   2   8  10         15.03         18.81        11.28 o
   3   8  10          4.77          4.40         4.24 o
   4   8  10          4.87          4.63         7.28 o
   5   8  10          1.10         -1.16         4.19 o
   6   8  10          0.02          2.19         4.87 o
   7   8  10          0.60          1.30         4.11 o
   8   8  10         20.73         24.09         5.40 o
   9   8  10          0.14          3.19         4.13 o
  10   8  10          2.04         12.74         4.39 o
  -1   9  10          0.54          3.25         4.06 o
   0   9  10         14.40         18.76         4.11 o
   1   9  10          0.26         -1.98         6.46 o
   2   9  10          0.90         -2.11         4.23 o
   3   9  10          0.34          7.03         5.17 o
   4   9  10         49.73         44.68         4.44 o
   5   9  10         16.19         23.48         5.58 o
   6   9  10          0.47         -2.27         4.23 o
   7   9  10         16.43         18.62         4.27 o
   8   9  10          1.40          4.11         4.24 o
   9   9  10         10.69          5.62         4.35 o
  10   9  10          0.97          1.36         5.36 o
   0  10  10          0.00         -0.41         4.32 o
   1  10  10          2.38          9.86         4.19 o
   2  10  10          5.01          9.87         4.11 o
   3  10  10          9.17         11.44         4.19 o
   4  10  10          3.56          3.66         4.11 o
   5  10  10          0.91         13.15         4.15 o
   6  10  10          1.98          4.76         4.15 o
   7  10  10          0.16          3.78         3.49 o
   8  10  10          0.08          4.20         4.28 o
   9  10  10          0.47          5.78         4.70 o
   2  11  10          4.06          3.99         4.27 o
   3  11  10          0.45          2.63         3.45 o
   4  11  10          1.45          2.49         4.23 o
   5  11  10          0.19          2.24         3.50 o
   6  11  10          1.11          5.66         3.43 o
   7  11  10          0.34          1.42         4.32 o
   8  11  10          0.02          2.45         4.36 o
  -2  -7  11          0.11          2.26         3.98 o
  -5  -6  11          1.23          2.92         3.47 o
  -4  -6  11          0.00          3.92         3.57 o
  -3  -6  11          0.01          3.58         3.86 o
  -2  -6  11          0.06          7.63         3.90 o
  -1  -6  11          0.97          0.69         4.93 o
   0  -6  11          4.69          4.92         3.86 o
   1  -6  11          0.12         -0.26         3.86 o
   2  -6  11          2.70          2.01         4.07 o
  -5  -5  11          1.17         -0.52         3.02 o
  -4  -5  11          0.92          5.58         3.40 o
  -3  -5  11          0.85          1.83         3.27 o
  -2  -5  11          3.87          6.68         3.14 o
  -1  -5  11          0.67          5.52         3.74 o
   0  -5  11         14.14         10.22         3.90 o
   1  -5  11          1.66          4.29         3.82 o
   2  -5  11          0.01          0.71         3.99 o
   3  -5  11          0.03          2.57         4.35 o
  -6  -4  11          0.04          1.14         3.17 o
  -5  -4  11          0.05          4.06         3.71 o
  -4  -4  11         10.36         11.40         3.31 o
  -3  -4  11         15.43         18.59         3.24 o
  -2  -4  11         25.69         26.05         3.17 o
  -1  -4  11          0.38          3.26         2.98 o
   0  -4  11          0.39          5.74         3.57 o
   1  -4  11         20.70         25.21         3.86 o
   2  -4  11          2.76          7.53         3.90 o
   3  -4  11         29.38         32.18         3.98 o
   4  -4  11          1.43         -0.60         4.31 o
   5  -4  11          1.21          9.64         4.29 o
  -6  -3  11          2.72          1.91         3.82 o
  -5  -3  11         30.09         28.37         3.52 o
  -4  -3  11          1.21          5.93         3.61 o
  -3  -3  11          3.11          8.00         3.57 o
  -2  -3  11         17.49         23.20         3.33 o
  -1  -3  11         13.69         16.65         3.09 o
   0  -3  11          0.04          3.88         2.96 o
   1  -3  11         36.77         38.44         3.12 o
   2  -3  11          4.02         -0.19         2.66 o
   3  -3  11          0.39          0.89         3.07 o
   4  -3  11          2.47          0.99         3.07 o
   5  -3  11          0.31          1.38         3.35 o
   6  -3  11          0.97          0.50         3.81 o
  -6  -2  11          4.37         -0.82         3.85 o
  -5  -2  11         14.15         16.29         3.65 o
  -4  -2  11          6.54          9.97         4.37 o
  -3  -2  11         38.63         39.27         4.28 o
  -2  -2  11         18.32         16.79         3.71 o
  -1  -2  11         51.16         46.00         3.20 o
   0  -2  11          2.51          0.05         3.70 o
   1  -2  11          1.95          2.13         3.03 o
   2  -2  11         13.99         11.87         2.62 o
   3  -2  11         17.18         20.00         6.46 o
   4  -2  11         31.85         33.91         3.38 o
   5  -2  11         17.87         20.00         3.17 o
   6  -2  11          8.72         14.15         3.82 o
   7  -2  11          0.23          0.77         3.28 o
  -6  -1  11          3.03          4.79         3.82 o
  -5  -1  11          5.90          4.80         2.99 o
  -4  -1  11         10.75         11.92         3.23 o
  -3  -1  11          9.72         14.78         3.18 o
  -2  -1  11         32.26         30.21         3.18 o
  -1  -1  11          0.06         -0.34         3.12 o
   0  -1  11          1.96          6.29         4.17 o
   1  -1  11          0.71          6.79         3.76 o
   2  -1  11          0.06          4.63         3.94 o
   3  -1  11         68.53         71.99         3.99 o
   4  -1  11         30.40         40.94         4.35 o
   5  -1  11          0.02          1.41         5.58 o
   6  -1  11          0.12         -3.40         3.73 o
   7  -1  11          0.01          1.34         3.94 o
   8  -1  11          0.82         -0.93         3.32 o
  -6   0  11          0.33         -0.95         4.04 o
  -5   0  11         13.31         17.95         3.67 o
  -4   0  11          5.15          9.98         3.03 o
  -3   0  11         40.36         39.72         3.40 o
  -2   0  11          0.93         -0.68         3.25 o
  -1   0  11         94.05         88.43         3.59 o
   0   0  11          2.77          2.78         3.93 o
   1   0  11         38.46         38.04         4.13 o
   2   0  11          8.00          6.37         3.64 o
   3   0  11         10.50         11.31         4.19 o
   4   0  11          3.06          4.01         3.90 o
   5   0  11         36.89         39.58         4.29 o
   6   0  11          0.12          1.35         4.76 o
   7   0  11         61.55         76.95        17.21 o
   8   0  11         13.02         17.14         4.07 o
  -6   1  11          0.34         -1.75         4.36 o
  -5   1  11          2.90          4.96         4.28 o
  -4   1  11          0.34          1.53         7.16 o
  -3   1  11         33.82         32.40         4.03 o
  -2   1  11         30.69         31.47         4.76 o
  -1   1  11          1.95          3.77         4.43 o
   0   1  11          4.31          6.34         6.58 o
   1   1  11         79.91         61.20         6.34 o
   2   1  11         12.44          5.99         6.23 o
   3   1  11          2.29         10.47         4.64 o
   4   1  11        199.17        192.10         4.73 o
   5   1  11          1.43          1.39         3.58 o
   6   1  11          6.14          7.84         3.86 o
   7   1  11          3.38         -5.44         7.40 o
   8   1  11          0.21          4.53         3.94 o
   9   1  11          0.02          0.95         4.54 o
  -6   2  11          0.23         -0.12         4.67 o
  -5   2  11         15.41         16.43         5.29 o
  -4   2  11         11.98         14.61         3.42 o
  -3   2  11          0.20         -2.06         3.32 o
  -2   2  11        309.98        367.79        42.17 o
  -1   2  11         31.57         24.69         5.18 o
   0   2  11          0.68          1.25         4.32 o
   1   2  11          0.54         -3.79         3.95 o
   2   2  11         22.60         20.09         6.34 o
   3   2  11         32.22         32.07         6.70 o
   4   2  11          8.83         13.51         6.34 o
   5   2  11         36.76         43.93         6.23 o
   6   2  11         14.48         13.01         3.88 o
   7   2  11          7.66          0.04         3.98 o
   8   2  11         21.30         21.70         4.76 o
   9   2  11          4.02          7.22         4.11 o
  -5   3  11          2.84          4.28         3.75 o
  -4   3  11          2.38          4.43         3.49 o
  -3   3  11          9.19          6.99         3.29 o
  -2   3  11         30.04         24.33         3.48 o
  -1   3  11        457.17        404.87         6.22 o
   0   3  11         15.34         18.26         4.51 o
   1   3  11         10.41          3.22         4.12 o
   2   3  11          5.24          7.63         3.32 o
   3   3  11         28.07         23.62         4.43 o
   4   3  11         17.49         23.73         6.40 o
   5   3  11         30.81         47.45         6.58 o
   6   3  11          2.10          5.17         6.11 o
   7   3  11         20.49         17.52         3.24 o
   8   3  11          0.75         -1.63         3.94 o
   9   3  11          0.95          0.45         4.23 o
  10   3  11          0.41         -2.26         4.27 o
  -5   4  11          5.42          4.64         3.66 o
  -4   4  11          0.01          3.46         3.29 o
  -3   4  11          0.13          0.96         3.33 o
  -2   4  11         94.07         92.65        10.43 o
  -1   4  11        204.53        178.93         5.33 o
   0   4  11        373.79        381.27        23.84 o
   1   4  11        163.88        162.01         7.05 o
   2   4  11         32.40         30.01         4.51 o
   3   4  11          4.25          8.42         4.62 o
   4   4  11         10.46         11.16         4.53 o
   5   4  11         24.69         30.31         4.60 o
   6   4  11         35.93         41.35         6.46 o
   7   4  11         18.72         16.80         5.87 o
   8   4  11          0.94         -2.11         5.87 o
   9   4  11          1.60          8.86         4.01 o
  10   4  11          1.43          3.42         4.35 o
  -4   5  11          1.15          3.08         3.63 o
  -3   5  11          2.18          4.37         3.57 o
  -2   5  11         17.95         16.43         3.46 o
  -1   5  11         32.16         29.87         4.39 o
   0   5  11        169.24        178.74        21.44 o
   1   5  11          0.06         -3.58         4.99 o
   2   5  11        147.46        118.40         5.20 o
   3   5  11         18.00         11.48         4.70 o
   4   5  11         17.78         22.23         4.67 o
   5   5  11          0.02          5.17         4.51 o
   6   5  11         18.81         26.69         4.23 o
   7   5  11          0.00          0.78         3.93 o
   8   5  11          0.71         -0.12         5.99 o
   9   5  11          0.18          8.57         6.34 o
  10   5  11          1.34          4.41         5.30 o
  -4   6  11          0.20          2.50         3.70 o
  -3   6  11          1.21          3.39         3.49 o
  -2   6  11          3.72          8.71         3.42 o
  -1   6  11          5.19          6.64         4.23 o
   0   6  11          0.28         -3.34         4.19 o
   1   6  11          8.33         11.13         5.11 o
   2   6  11          6.95          8.76         4.52 o
   3   6  11         17.76         26.40         7.69 o
   4   6  11          0.95          4.26         4.46 o
   5   6  11          0.60          2.92         3.61 o
   6   6  11         11.32         16.16         4.14 o
   7   6  11          0.38          2.17         3.36 o
   8   6  11         10.07         13.24         4.06 o
   9   6  11          8.85          5.40         5.99 o
  10   6  11          0.73          3.76         6.46 o
  -3   7  11          0.20          9.63         3.68 o
  -2   7  11          3.45          2.26         3.36 o
  -1   7  11          2.65          7.55         4.35 o
   0   7  11          5.24         11.69         4.15 o
   1   7  11          0.36          0.98         4.17 o
   2   7  11         32.43         34.12         4.28 o
   3   7  11         28.39         23.74         4.39 o
   4   7  11          1.80          6.86         3.47 o
   5   7  11          0.99          4.41         4.21 o
   6   7  11          0.50         -0.28         4.01 o
   7   7  11          1.76          9.03         3.25 o
   8   7  11         28.16         33.96         4.21 o
   9   7  11          0.30          4.46         4.13 o
  10   7  11          0.81          5.29         6.58 o
  -2   8  11          2.41          2.60         3.48 o
  -1   8  11          3.75          5.50         4.11 o
   0   8  11          0.63         -4.24         4.36 o
   1   8  11          4.82          8.16         7.69 o
   2   8  11          0.09          6.23         4.32 o
   3   8  11          5.39         10.89         3.69 o
   4   8  11          1.71          7.36         4.23 o
   5   8  11          0.17          8.31         4.32 o
   6   8  11          0.05         -3.73         9.87 o
   7   8  11          5.49          7.86         4.21 o
   8   8  11          4.10          5.51         4.19 o
   9   8  11          0.55          5.83         4.15 o
  10   8  11          0.25          7.73         4.32 o
  -1   9  11          1.63          4.69         5.34 o
   0   9  11          6.57         10.49         4.19 o
   1   9  11          6.27          5.70         4.07 o
   2   9  11         22.29         17.85         8.28 o
   3   9  11          1.12          7.16         5.46 o
   4   9  11          8.00         11.57         4.32 o
   5   9  11          1.07          0.90         4.19 o
   6   9  11          2.70          0.43         4.01 o
   7   9  11          0.28          1.57         4.03 o
   8   9  11         14.23         17.39         4.32 o
   9   9  11          1.35         -0.43         4.11 o
   1  10  11          8.22          5.16         4.23 o
   2  10  11         15.78         20.75         4.32 o
   3  10  11          0.22          1.44         4.23 o
   4  10  11         25.21         25.92         4.36 o
   5  10  11          0.99          0.26         6.17 o
   6  10  11          0.01         -0.23         3.50 o
   7  10  11          2.70          5.86         4.19 o
   8  10  11          0.05         -0.30         5.87 o
   9  10  11          0.03          2.11         5.93 o
   3  11  11          2.18          4.47         5.87 o
   4  11  11          7.57         10.69         5.70 o
   5  11  11          0.98          1.29         4.24 o
   6  11  11          0.49         -0.98         4.28 o
   7  11  11          0.30         -3.57         4.19 o
  -2  -6  12          0.11          1.05         3.23 o
  -1  -6  12          0.01         -0.53         4.07 o
   0  -6  12          1.36          1.69         4.07 o
  -4  -5  12         11.42         11.14         3.43 o
  -3  -5  12          1.21          8.69         3.36 o
  -2  -5  12          1.64          1.49         3.25 o
  -1  -5  12          0.07          1.76         3.05 o
   0  -5  12          2.88          0.87         3.82 o
   1  -5  12          0.42          1.04         3.11 o
   2  -5  12          0.08         -0.65         3.98 o
  -5  -4  12          8.70          6.46         3.15 o
  -4  -4  12          0.07          3.49         3.32 o
  -3  -4  12         32.93         37.06         3.40 o
  -2  -4  12         44.32         38.64         3.07 o
  -1  -4  12         11.55         10.26         2.79 o
   0  -4  12          0.10          1.06         3.00 o
   1  -4  12          0.26          1.26         3.03 o
   2  -4  12         38.99         35.83         3.32 o
   3  -4  12          0.03          0.03         3.21 o
   4  -4  12          2.27          5.86         3.69 o
  -5  -3  12          9.00          9.14         3.37 o
  -4  -3  12          0.06          1.06         3.64 o
  -3  -3  12         57.35         68.86         3.64 o
  -2  -3  12         61.32         65.80         3.87 o
  -1  -3  12          0.26         -2.44         3.02 o
   0  -3  12          0.05          0.09         3.00 o
   1  -3  12         10.93         11.82         2.54 o
   2  -3  12         21.33         25.39         2.77 o
   3  -3  12         18.52         22.05         3.16 o
   4  -3  12          0.02          1.42         5.84 o
   5  -3  12          0.28         -1.19         3.47 o
  -6  -2  12          3.73          2.48         3.77 o
  -5  -2  12          4.81          8.48         3.42 o
  -4  -2  12          6.52          5.60         3.64 o
  -3  -2  12          0.17          4.76         3.36 o
  -2  -2  12         41.89         42.34         3.29 o
  -1  -2  12          7.57          7.04         3.07 o
   0  -2  12          8.64         10.90         2.93 o
   1  -2  12          2.56          0.37         4.54 o
   2  -2  12          0.59          5.07         3.05 o
   3  -2  12          5.71          8.99         4.29 o
   4  -2  12          2.38          5.11         5.34 o
   5  -2  12          1.62         -1.95         4.11 o
   6  -2  12          0.58          4.29         4.40 o
  -6  -1  12          0.91          3.49         3.89 o
  -5  -1  12          0.01          1.83         3.71 o
  -4  -1  12          6.32         10.36         3.41 o
  -3  -1  12          4.94          5.26         3.67 o
  -2  -1  12         18.03         20.92         3.25 o
  -1  -1  12         23.71         22.81         3.12 o
   0  -1  12          2.14          5.05         2.99 o
   1  -1  12          0.68          1.01         2.97 o
   2  -1  12          6.98         10.53         3.82 o
   3  -1  12         34.54         36.39         7.05 o
   4  -1  12          4.47          5.45         5.81 o
   5  -1  12         52.74         58.49         4.07 o
   6  -1  12          6.30          9.81         3.82 o
   7  -1  12          3.22          5.23         5.29 o
  -6   0  12          0.21          1.66         4.16 o
  -5   0  12         10.95          8.29         3.53 o
  -4   0  12          2.33          0.31         3.50 o
  -3   0  12         51.43         51.25         4.63 o
  -2   0  12          8.38          8.50         3.20 o
  -1   0  12          0.16          1.39         3.12 o
   0   0  12         19.90         12.57         3.13 o
   1   0  12         24.79         18.72         4.06 o
   2   0  12         84.89         82.50         4.18 o
   3   0  12          0.26          9.69         3.86 o
   4   0  12          7.37          8.36         3.19 o
   5   0  12          0.88          2.04         6.28 o
   6   0  12         60.18         65.29         4.07 o
   7   0  12         39.86         38.71         4.19 o
   8   0  12          0.83          2.31         4.19 o
  -5   1  12          0.47         -0.01         3.80 o
  -4   1  12          8.65          4.08         8.75 o
  -3   1  12         11.66         14.22         4.25 o
  -2   1  12         35.14         41.14         7.46 o
  -1   1  12         20.62         17.84         3.98 o
   0   1  12          1.60          0.47         6.23 o
   1   1  12         23.29         22.20         6.23 o
   2   1  12         31.66         41.70         4.58 o
   3   1  12         15.53         21.85         3.70 o
   4   1  12         15.99         14.98         3.94 o
   5   1  12         33.72         30.98         3.98 o
   6   1  12         40.42         42.22         3.44 o
   7   1  12         58.58         59.02         4.24 o
   8   1  12          0.89          5.84         4.11 o
  -5   2  12          0.62          3.46         4.52 o
  -4   2  12          2.33          2.98         4.04 o
  -3   2  12          6.64         11.57         3.92 o
  -2   2  12         15.67         14.16         3.21 o
  -1   2  12        215.08        220.52        26.95 o
   0   2  12          3.16         10.81         6.34 o
   1   2  12          5.60          9.04         6.46 o
   2   2  12         43.37         45.57         6.58 o
   3   2  12          1.05         -3.52         6.23 o
   4   2  12         16.63         27.02         5.87 o
   5   2  12         24.28         34.65         6.70 o
   6   2  12          2.05         -1.72         3.89 o
   7   2  12          1.08         -2.96         6.70 o
   8   2  12          1.40          4.82         4.11 o
   9   2  12          5.97          9.51         4.19 o
  -5   3  12          0.44          3.86         3.65 o
  -4   3  12          5.84          8.80         3.83 o
  -3   3  12          7.65          9.74         3.23 o
  -2   3  12         80.22         77.83         6.63 o
  -1   3  12         24.36         20.94         4.33 o
   0   3  12         73.32         70.46         5.76 o
   1   3  12         60.03         60.67         3.80 o
   2   3  12         18.43         26.01         4.33 o
   3   3  12          3.89          3.85         4.30 o
   4   3  12          2.94         -1.64         6.23 o
   5   3  12          0.52         10.34         5.87 o
   6   3  12          4.11          6.34         5.64 o
   7   3  12         12.49         15.76         3.96 o
   8   3  12          0.04          7.65         4.40 o
   9   3  12          1.02          1.72         4.07 o
  -4   4  12          1.00          2.87         3.57 o
  -3   4  12          7.72          5.45         3.27 o
  -2   4  12         16.89         22.10         3.47 o
  -1   4  12         82.52         68.28         8.05 o
   0   4  12        110.85         97.51         4.76 o
   1   4  12        448.92        395.95         8.87 o
   2   4  12        105.27        101.73         3.93 o
   3   4  12         42.91         31.39         4.45 o
   4   4  12         12.54         17.58         5.34 o
   5   4  12          0.53          6.44         4.01 o
   6   4  12         15.13          9.63         5.87 o
   7   4  12          3.69          6.23         5.87 o
   8   4  12          0.39          5.40         5.76 o
   9   4  12          0.02         -3.99         5.05 o
  -4   5  12         18.52         20.79         5.04 o
  -3   5  12          4.01          6.43         3.40 o
  -2   5  12         70.45         76.63         9.23 o
  -1   5  12        158.92        136.68        13.80 o
   0   5  12         21.23         18.88         5.99 o
   1   5  12         15.49         17.86         4.18 o
   2   5  12        139.89        120.81         4.80 o
   3   5  12         27.78         26.80         6.28 o
   4   5  12          1.26          4.65         3.40 o
   5   5  12         74.21         74.70         4.38 o
   6   5  12          1.90          5.20         8.16 o
   7   5  12          6.15          3.43         3.88 o
   8   5  12          0.00          5.40         5.87 o
   9   5  12          2.57          8.81         5.99 o
  10   5  12          3.27          6.95         4.45 o
  -3   6  12          0.18          3.61         3.76 o
  -2   6  12          2.64          3.11         3.51 o
  -1   6  12          1.49          4.25         4.19 o
   0   6  12          2.94          4.21         4.11 o
   1   6  12         42.75         33.01         4.27 o
   2   6  12         10.60         10.23         4.18 o
   3   6  12         84.29         81.14         3.78 o
   4   6  12         47.28         61.67         4.31 o
   5   6  12         14.62         17.93         4.13 o
   6   6  12          1.05          8.90         3.21 o
   7   6  12          0.29          3.09         4.01 o
   8   6  12          4.98         -0.71        10.63 o
   9   6  12          0.04          5.29         5.99 o
  10   6  12          0.16          6.70         6.70 o
  -2   7  12          2.68          5.35         3.37 o
  -1   7  12          0.69          4.51         4.19 o
   0   7  12          1.34          2.31         4.15 o
   1   7  12          0.48          4.99         3.99 o
   2   7  12          5.45          4.46         4.15 o
   3   7  12         80.24         82.58         6.75 o
   4   7  12          0.29          2.55         4.18 o
   5   7  12          7.31          7.78         5.23 o
   6   7  12          6.18          8.63         4.26 o
   7   7  12         14.19         14.25         4.14 o
   8   7  12         14.49         11.55         4.23 o
   9   7  12          2.31          3.80         3.93 o
  10   7  12          0.17          3.64         6.34 o
  -1   8  12          1.21          4.10         4.28 o
   0   8  12          0.22         -0.26         4.19 o
   1   8  12          0.72         -2.17         3.99 o
   2   8  12          1.31          4.63         4.11 o
   3   8  12          0.51          8.84         4.58 o
   4   8  12          0.08          3.38         6.34 o
   5   8  12          1.23          0.93         3.48 o
   6   8  12          0.00         -0.70         6.23 o
   7   8  12          0.80         -8.52         5.64 o
   8   8  12          6.54          1.87         5.52 o
   9   8  12          5.20          4.20         4.05 o
   0   9  12          2.13          1.15         5.87 o
   1   9  12          2.73          6.03         4.82 o
   2   9  12          0.22          0.62         3.45 o
   3   9  12          0.01         -7.25         4.19 o
   4   9  12          1.64          0.80         4.28 o
   5   9  12         17.91         18.20         7.11 o
   6   9  12          0.00          6.34         3.24 o
   7   9  12         11.01         16.66         4.14 o
   8   9  12          4.95          7.54         4.23 o
   9   9  12          0.28          1.75         4.23 o
   2  10  12          2.70          8.94         4.19 o
   3  10  12          2.72          3.92         4.35 o
   4  10  12          0.01         -0.41         4.32 o
   5  10  12          4.48          1.65         8.81 o
   6  10  12          0.00          3.23         4.23 o
   7  10  12          0.01          4.86         3.47 o
   8  10  12          0.32          5.21         4.32 o
   5  11  12          0.02          5.42         7.93 o
   6  11  12          0.38         -2.23         6.11 o
  -2  -5  13          0.23          0.88         3.35 o
  -1  -5  13         11.00          7.75         3.36 o
   0  -5  13          7.54          5.01         3.37 o
  -4  -4  13          4.36          6.26         3.63 o
  -3  -4  13         16.18         15.68         3.36 o
  -2  -4  13         22.11         24.27         3.30 o
  -1  -4  13         20.08         21.31         3.27 o
   0  -4  13          0.10          1.18         2.46 o
   1  -4  13          0.69          6.49         3.12 o
   2  -4  13          0.00         -2.12         3.30 o
   3  -4  13          2.17          4.15         3.30 o
  -4  -3  13          3.50          5.61         3.40 o
  -3  -3  13         41.31         35.81         5.46 o
  -2  -3  13          2.74          5.16         3.16 o
  -1  -3  13          0.14          2.46         3.03 o
   0  -3  13         11.09         12.78         3.23 o
   1  -3  13          3.96          6.84         3.01 o
   2  -3  13         24.64         31.39         3.45 o
   3  -3  13          0.02          2.26         3.15 o
   4  -3  13          1.13          5.61         2.82 o
  -5  -2  13          0.75         -0.07         3.84 o
  -4  -2  13          0.04          1.47         3.47 o
  -3  -2  13          4.62          6.13         3.69 o
  -2  -2  13          3.72          3.43         3.21 o
  -1  -2  13         33.93         31.27         3.24 o
   0  -2  13          2.16          5.77         3.05 o
   1  -2  13          4.91          7.89         2.63 o
   2  -2  13          3.74          6.89         3.09 o
   3  -2  13          6.17         13.32         3.05 o
   4  -2  13          4.17         -0.94         3.98 o
   5  -2  13          2.34         10.24         4.03 o
  -5  -1  13          0.68         -0.09         3.64 o
  -4  -1  13          0.94          7.39         3.29 o
  -3  -1  13          1.77          6.82         3.22 o
  -2  -1  13          7.53          8.06         3.22 o
  -1  -1  13         40.21         32.86         3.25 o
   0  -1  13          7.15          6.02         3.11 o
   1  -1  13          1.87          5.08         2.61 o
   2  -1  13          0.26         -0.70         3.21 o
   3  -1  13          6.14         11.28         3.82 o
   4  -1  13          1.70          4.06         5.23 o
   5  -1  13          4.29          5.67         4.11 o
   6  -1  13          0.00          5.52         5.46 o
  -5   0  13          0.02         -0.44         4.01 o
  -4   0  13         19.16         11.54         3.54 o
  -3   0  13          9.57         10.08         3.51 o
  -2   0  13          1.51          4.28         3.26 o
  -1   0  13         31.38         28.96         3.21 o
   0   0  13         20.53         18.97         3.22 o
   1   0  13        155.28        127.03        11.98 o
   2   0  13          0.31         -3.04         5.93 o
   3   0  13          4.47          5.80         3.93 o
   4   0  13          5.08          9.63         3.98 o
   5   0  13          1.88          3.68         4.07 o
   6   0  13         14.61         12.55         3.41 o
   7   0  13          6.83          3.74         5.34 o
  -5   1  13          7.72          4.60         3.69 o
  -4   1  13          4.58          7.00         3.49 o
  -3   1  13          1.64          3.62         3.19 o
  -2   1  13          1.21          2.13         3.95 o
  -1   1  13         21.77         19.94         3.22 o
   0   1  13         82.28         67.19         6.58 o
   1   1  13         25.90         30.42         5.76 o
   2   1  13         33.94         30.71         4.01 o
   3   1  13          3.61         13.34         5.34 o
   4   1  13          1.47          9.11         3.17 o
   5   1  13          9.52         10.27         3.98 o
   6   1  13        121.07        128.26         7.81 o
   7   1  13          6.71          4.36         4.02 o
   8   1  13          0.65         -1.29         4.14 o
  -4   2  13          1.31          5.64         4.20 o
  -3   2  13          1.21         -2.95         3.95 o
  -2   2  13          9.64         14.50         4.48 o
  -1   2  13         13.68         11.60         3.98 o
   0   2  13         33.46         34.30         6.34 o
   1   2  13         50.97         48.86         6.23 o
   2   2  13         19.37         25.25         5.99 o
   3   2  13         43.32         32.89         5.99 o
   4   2  13          9.18         10.34         5.64 o
   5   2  13         30.15         29.36         4.14 o
   6   2  13          7.77          5.96         7.99 o
   7   2  13          7.84         16.44         4.02 o
   8   2  13          2.03          5.76         5.99 o
  -4   3  13         13.04         14.22         3.45 o
  -3   3  13          1.93          0.50         3.42 o
  -2   3  13          0.06         -1.34         3.39 o
  -1   3  13          0.36          3.13         4.16 o
   0   3  13          5.13          9.81         4.31 o
   1   3  13        140.83        117.00         4.32 o
   2   3  13         43.55         50.02         4.08 o
   3   3  13         10.95         14.56         5.99 o
   4   3  13         13.65         14.09         5.76 o
   5   3  13         18.37         31.13         5.99 o
   6   3  13          9.12          7.99         5.87 o
   7   3  13          1.19          7.75         3.90 o
   8   3  13          5.86          4.54         4.99 o
   9   3  13          1.39          1.45         4.11 o
  -4   4  13         35.91         43.00         5.93 o
  -3   4  13          0.60          2.52         3.54 o
  -2   4  13          1.65          3.03         3.61 o
  -1   4  13         20.18         20.34         4.31 o
   0   4  13        168.43        166.66         6.40 o
   1   4  13         95.83         88.61         5.40 o
   2   4  13         28.20         24.81         4.11 o
   3   4  13         11.69         10.00         4.99 o
   4   4  13          0.02          5.50         3.96 o
   5   4  13         23.65         12.80         6.23 o
   6   4  13          6.93          7.16         5.76 o
   7   4  13          0.01          5.40         6.11 o
   8   4  13          0.78         -1.28         4.02 o
   9   4  13          0.27          5.42         4.14 o
  -3   5  13          5.62          8.56         3.70 o
  -2   5  13          3.13          2.88         3.88 o
  -1   5  13         71.64         68.43         5.11 o
   0   5  13         10.44         10.59         4.05 o
   1   5  13         81.15         68.69         4.43 o
   2   5  13          5.60          9.68         4.01 o
   3   5  13         36.65         35.77         4.23 o
   4   5  13          2.55          5.71         4.13 o
   5   5  13          0.11         -1.97         4.10 o
   6   5  13          1.03          6.48         4.05 o
   7   5  13          3.21         10.10         5.99 o
   8   5  13          1.17         10.22         5.99 o
   9   5  13          3.39         -0.12         5.87 o
  -2   6  13          0.47          2.76         3.75 o
  -1   6  13         14.77         15.49         4.30 o
   0   6  13          0.58         -3.39         5.29 o
   1   6  13         11.57          8.03         4.18 o
   2   6  13         25.73         20.36         5.11 o
   3   6  13         30.97         34.38         4.39 o
   4   6  13         43.95         41.54         8.34 o
   5   6  13         34.09         33.99         4.87 o
   6   6  13          0.68         -3.83         4.70 o
   7   6  13          0.24         -1.03         3.98 o
   8   6  13          0.11         -3.64         6.11 o
   9   6  13          0.19         -3.64         5.99 o
  -1   7  13          0.56          1.02         4.19 o
   0   7  13          3.46         -3.05         4.24 o
   1   7  13          4.36          4.04         3.47 o
   2   7  13          0.00         -1.75         4.19 o
   3   7  13         14.86         18.06         4.26 o
   4   7  13         10.53         16.40         4.18 o
   5   7  13          0.23          2.94         3.34 o
   6   7  13          0.06          4.64         5.93 o
   7   7  13          0.12          1.03         4.01 o
   8   7  13          0.03         -4.15         6.81 o
   9   7  13          0.15          3.36         4.82 o
   0   8  13          2.21          0.39         4.28 o
   1   8  13          6.11          3.34         4.11 o
   2   8  13          1.03          4.17         4.15 o
   3   8  13          2.70          6.78         4.32 o
   4   8  13          3.03          5.42         4.19 o
   5   8  13         22.21         26.63         4.31 o
   6   8  13         12.90         15.54         4.14 o
   7   8  13         16.32         23.46         4.26 o
   8   8  13          0.06         10.78         6.23 o
   9   8  13          1.15          5.20         9.69 o
   1   9  13          3.64         16.24         4.40 o
   2   9  13          0.77         -2.70         4.15 o
   3   9  13          4.50          1.79         3.58 o
   4   9  13          2.94          5.51         4.36 o
   5   9  13          7.20          3.03         4.28 o
   6   9  13          4.00          3.45         8.22 o
   7   9  13          3.34          6.54         7.75 o
   8   9  13         18.79         23.70         6.17 o
   3  10  13          0.15          6.12         4.11 o
   4  10  13          1.29          4.28         4.32 o
   5  10  13          0.81          4.49         4.28 o
   6  10  13          1.46         -0.69         4.32 o
   7  10  13          2.45          0.19         3.63 o
  -1  -4  14         28.09         32.97         4.91 o
   0  -4  14         26.83         28.23         3.44 o
  -3  -3  14          0.26          3.59         3.60 o
  -2  -3  14          2.93          4.55         3.34 o
  -1  -3  14          6.14         10.93         3.39 o
   0  -3  14          0.02         -2.52         3.25 o
   1  -3  14          9.35         10.28         3.32 o
   2  -3  14         11.18         12.68         3.34 o
   3  -3  14         16.04         14.58         3.03 o
  -3  -2  14          0.96          3.81         3.40 o
  -2  -2  14          0.01          0.15         2.79 o
  -1  -2  14          2.76          4.67         3.21 o
   0  -2  14          1.32          1.69         2.92 o
   1  -2  14          4.59          6.91         3.99 o
   2  -2  14          7.95          7.96         3.18 o
   3  -2  14          0.05         -0.92         2.85 o
   4  -2  14          0.00          1.85         2.89 o
  -4  -1  14          0.37         -0.78         3.71 o
  -3  -1  14          0.98          3.68         3.41 o
  -2  -1  14          2.35          2.67         2.82 o
  -1  -1  14         17.76         17.90         2.82 o
   0  -1  14          4.27          9.75         3.09 o
   1  -1  14          9.58          9.41         3.06 o
   2  -1  14          7.24          6.29         3.13 o
   3  -1  14          0.31          0.19         3.17 o
   4  -1  14          0.22          3.45         3.15 o
   5  -1  14          0.04          7.79         4.52 o
  -4   0  14          3.54          5.21         4.19 o
  -3   0  14         12.19         12.33         3.42 o
  -2   0  14          1.40          6.84         3.25 o
  -1   0  14          7.58          5.23         2.69 o
   0   0  14          1.95          6.75         3.16 o
   1   0  14          2.78          7.90         3.21 o
   2   0  14          0.27         -2.82         3.13 o
   3   0  14          4.83          5.62         3.98 o
   4   0  14          1.87          1.34         3.94 o
   5   0  14          3.23          4.36         4.02 o
   6   0  14          0.14         -3.17         4.15 o
  -4   1  14          0.85          0.03         3.71 o
  -3   1  14          0.48          3.73         3.49 o
  -2   1  14          4.35          5.88         3.25 o
  -1   1  14          1.84          4.52         3.27 o
   0   1  14         19.19         18.20         4.37 o
   1   1  14          3.49          1.91         3.24 o
   2   1  14          2.80          5.02         3.36 o
   3   1  14          0.25          5.02         3.89 o
   4   1  14         12.88         17.03         4.35 o
   5   1  14          7.26         10.60         3.88 o
   6   1  14          2.54          8.07         2.78 o
   7   1  14         15.30          5.50         4.06 o
  -4   2  14          6.34          4.60         4.63 o
  -3   2  14          0.53          0.29         3.32 o
  -2   2  14          1.38          6.76         4.01 o
  -1   2  14          1.17          0.56         3.89 o
   0   2  14          1.51          7.40         5.87 o
   1   2  14          0.03         16.68         5.99 o
   2   2  14          0.00         -4.93         5.99 o
   3   2  14         15.70         28.54         6.23 o
   4   2  14         18.48         26.81         4.06 o
   5   2  14          5.09         15.21         4.03 o
   6   2  14          1.96          0.02         3.98 o
   7   2  14          0.01          4.11         4.02 o
  -3   3  14          0.45         -0.05         4.58 o
  -2   3  14          0.13          0.44         3.28 o
  -1   3  14          2.53         -0.67         3.22 o
   0   3  14          6.27          6.20         4.00 o
   1   3  14          0.84          0.35         5.87 o
   2   3  14          4.66         11.51         6.11 o
   3   3  14          0.03         -6.81         6.46 o
   4   3  14          2.17         -9.87         5.99 o
   5   3  14          2.29          0.70         4.23 o
   6   3  14          0.87          0.34         3.36 o
   7   3  14          0.49          7.13         3.98 o
   8   3  14          1.89          1.97         3.52 o
  -3   4  14          0.44          4.12         3.48 o
  -2   4  14          1.04          1.28         3.48 o
  -1   4  14          2.50          4.46         3.23 o
   0   4  14         63.57         60.58         4.33 o
   1   4  14          4.00          7.31         4.11 o
   2   4  14         13.66         14.48         7.75 o
   3   4  14          3.38         13.27         4.03 o
   4   4  14          3.25          3.62         3.27 o
   5   4  14          6.17         11.16         4.46 o
   6   4  14         28.92         27.13         6.11 o
   7   4  14          0.00          5.87         4.23 o
   8   4  14          2.32          6.90         5.11 o
  -2   5  14          0.51          2.30         3.52 o
  -1   5  14         10.28         14.50         4.23 o
   0   5  14          6.37          7.07         4.27 o
   1   5  14          8.10         12.47         4.10 o
   2   5  14          0.22          9.97         4.10 o
   3   5  14         13.50         15.44         3.53 o
   4   5  14         27.52         29.84         3.45 o
   5   5  14         79.15         83.26         7.34 o
   6   5  14          4.40         16.33         6.11 o
   7   5  14          0.53          0.12         5.87 o
   8   5  14          0.11         -3.88         5.99 o
  -1   6  14         10.38          8.02         4.40 o
   0   6  14          0.22          4.61         4.11 o
   1   6  14         11.27         11.55         5.64 o
   2   6  14          0.22          8.52         7.52 o
   3   6  14         11.11         15.67         4.21 o
   4   6  14         31.17         41.64         4.26 o
   5   6  14         10.37         17.44         4.11 o
   6   6  14         12.57          9.36         5.40 o
   7   6  14          1.77          5.36         7.75 o
   8   6  14          0.87          5.64         6.23 o
   0   7  14          0.14          8.19         4.11 o
   1   7  14          3.32          8.62         4.19 o
   2   7  14          0.24          6.04         5.40 o
   3   7  14          3.45          6.95         4.01 o
   4   7  14         20.67         19.59         4.23 o
   5   7  14          1.58          2.87         9.69 o
   6   7  14          0.38          4.35         4.58 o
   7   7  14          1.08          5.16         4.18 o
   8   7  14          0.39         -0.29         7.22 o
   1   8  14          3.86         11.51         4.28 o
   2   8  14          0.38          4.36         4.19 o
   3   8  14          6.84         14.99         4.19 o
   4   8  14          4.83          4.84         4.32 o
   5   8  14          2.29          5.72         4.19 o
   6   8  14          9.01         10.82         4.27 o
   7   8  14          5.05          5.93         3.45 o
   8   8  14          7.57          1.41         6.46 o
   2   9  14          4.18          3.09         4.32 o
   3   9  14          4.53          9.46         4.52 o
   4   9  14          0.00          4.63         4.28 o
   5   9  14          0.25         -3.45         7.16 o
   6   9  14          0.93         -1.83         4.23 o
   7   9  14          0.28         10.26         4.27 o
  -2  -2  15          0.01          1.79         3.40 o
  -1  -2  15          5.06          5.82         5.22 o
   0  -2  15          2.52          4.83         3.27 o
   1  -2  15         11.27         14.73         3.29 o
   2  -2  15          1.27         -0.58         3.23 o
   3  -2  15          2.30          5.51         3.34 o
  -2  -1  15          1.40          5.42         2.92 o
  -1  -1  15          0.00          4.82         3.31 o
   0  -1  15          3.85          3.33         3.31 o
   1  -1  15          0.17         -0.98         3.17 o
   2  -1  15          7.53          5.15         3.18 o
   3  -1  15          1.05          5.79         3.24 o
   4  -1  15          0.03          1.34         4.29 o
  -3   0  15          2.35          4.27         3.06 o
  -2   0  15          4.73          6.03         3.36 o
  -1   0  15          4.73          6.10         3.33 o
   0   0  15          0.35          4.69         4.57 o
   1   0  15          3.90          4.36         3.08 o
   2   0  15          8.25         12.15         3.98 o
   3   0  15         37.15         32.83         3.37 o
   4   0  15          0.94         -1.74        10.39 o
   5   0  15          0.06          2.33         4.07 o
  -3   1  15         13.46         16.97         3.88 o
  -2   1  15          1.99          3.65         3.37 o
  -1   1  15          0.09          2.70         3.41 o
   0   1  15          0.57          3.25         3.15 o
   1   1  15          0.00         -1.03         4.13 o
   2   1  15         20.73         17.41         4.87 o
   3   1  15          0.67          2.27         3.94 o
   4   1  15          5.20          5.24         4.11 o
   5   1  15          2.12          3.76         5.99 o
   6   1  15          9.05         10.45         3.82 o
  -2   2  15          3.55          8.36         4.18 o
  -1   2  15          2.68          4.09         4.09 o
   0   2  15          0.06          7.84         3.95 o
   1   2  15          5.63          1.06         5.99 o
   2   2  15          0.00         -1.06         5.64 o
   3   2  15          2.07          0.24         4.10 o
   4   2  15          0.04          4.81         8.57 o
   5   2  15          0.00         -3.21         3.98 o
   6   2  15          1.36          3.96         2.95 o
   7   2  15          3.28          2.85         4.11 o
  -2   3  15         11.26         12.11         4.39 o
  -1   3  15         14.99         18.09         4.87 o
   0   3  15          2.30          6.34         6.34 o
   1   3  15          0.09          5.76         6.23 o
   2   3  15          5.90          4.58         5.99 o
   3   3  15          0.04          2.11         6.23 o
   4   3  15          4.68          9.63         5.87 o
   5   3  15          2.12          6.23         5.99 o
   6   3  15          2.47          6.14         4.14 o
   7   3  15          0.35         -2.32         4.11 o
  -2   4  15          0.90          0.03         3.48 o
  -1   4  15         32.97         34.77         3.43 o
   0   4  15         14.27         21.30         4.33 o
   1   4  15          3.67          6.37         4.14 o
   2   4  15         41.58         35.04         4.18 o
   3   4  15         15.01         30.30         6.23 o
   4   4  15          0.22         -1.41         5.99 o
   5   4  15          1.30          8.46         6.11 o
   6   4  15         10.01         11.98         6.23 o
   7   4  15          1.36          9.04         6.11 o
  -1   5  15         76.93         72.05         3.70 o
   0   5  15         21.90          9.76         4.99 o
   1   5  15         62.51         61.32         4.33 o
   2   5  15          6.02          9.31         3.16 o
   3   5  15         13.29          9.69         3.49 o
   4   5  15          3.28          9.48         4.05 o
   5   5  15          0.01          1.94        10.10 o
   6   5  15          6.78          3.17         5.99 o
   7   5  15          1.39         -4.93         6.23 o
   8   5  15          1.84         -6.93         6.46 o
   0   6  15          9.04         11.42         4.44 o
   1   6  15          2.51          2.20         5.05 o
   2   6  15          0.84          3.61         4.23 o
   3   6  15          0.03          3.19         4.10 o
   4   6  15          0.04          0.72         6.28 o
   5   6  15          0.07         -0.27         4.18 o
   6   6  15          0.25          5.80         6.87 o
   7   6  15          2.42          8.46         6.23 o
   8   6  15          0.00          0.82         6.34 o
   1   7  15          3.24          3.17         4.36 o
   2   7  15          0.25         -2.00         7.46 o
   3   7  15          3.19          5.13         7.87 o
   4   7  15          0.01         -1.82         4.26 o
   5   7  15          8.73         10.46         4.23 o
   6   7  15          6.06          8.37         4.23 o
   7   7  15          0.00          4.99         4.23 o
   2   8  15          0.89          6.15         4.23 o
   3   8  15          4.02         -2.13         4.32 o
   4   8  15          0.76          8.92         4.27 o
   5   8  15          0.39          4.30         4.27 o
   6   8  15          0.20         -6.81         4.23 o
   7   8  15          2.93         -1.10         5.70 o
   0  -1  16          0.00          4.42         3.32 o
   1  -1  16          0.02          1.25         3.34 o
   2  -1  16          4.11          6.09         2.86 o
  -1   0  16          1.22          5.89         3.46 o
   0   0  16          0.02          2.40         3.41 o
   1   0  16          0.03          1.17         3.55 o
   2   0  16          2.18          4.32         2.81 o
   3   0  16          0.30          4.59         4.02 o
  -1   1  16          0.35          2.24         3.56 o
   0   1  16          0.53          5.71         3.27 o
   1   1  16          0.18          9.07         3.24 o
   2   1  16          9.67         11.24         4.19 o
   3   1  16         41.98         32.82         5.40 o
   4   1  16          1.23          6.05         4.15 o
   5   1  16          4.91          9.42         7.81 o
  -1   2  16          4.24          6.09         4.23 o
   0   2  16          8.08         11.24         3.76 o
   1   2  16          0.23         -0.39         4.07 o
   2   2  16          7.17          3.16         5.52 o
   3   2  16          9.67         16.76         4.19 o
   4   2  16          5.22          3.33         4.15 o
   5   2  16         13.55          9.20         3.41 o
  -1   3  16          7.14          6.79         4.54 o
   0   3  16          1.68          4.89         3.26 o
   1   3  16          0.05          3.76         6.11 o
   2   3  16          1.94          6.11         6.23 o
   3   3  16          1.26         -4.58         6.11 o
   4   3  16          0.27          5.76         6.11 o
   5   3  16          0.08          9.88         4.23 o
   6   3  16          4.49         12.17         4.19 o
   0   4  16         10.30          9.04         6.46 o
   1   4  16          4.11         -3.76         6.34 o
   2   4  16         39.08         30.30         6.23 o
   3   4  16          3.57          0.35         6.23 o
   4   4  16          0.43         -6.34         6.23 o
   5   4  16          4.13          3.05         6.11 o
   6   4  16          2.61          4.11         6.11 o
   0   5  16          0.72          2.97         4.40 o
   1   5  16         36.73         34.18         7.52 o
   2   5  16         11.48         10.35         4.18 o
   3   5  16          3.31          4.80         4.18 o
   4   5  16          0.02         -0.40         9.22 o
   5   5  16          0.67        -10.45         6.23 o
   6   5  16          2.68          1.41         6.23 o
   1   6  16          2.04          2.80         4.58 o
   2   6  16          1.11         -0.66         4.26 o
   3   6  16          1.02          1.46         4.23 o
   4   6  16          4.00         11.92         4.26 o
   5   6  16          0.02         -3.66         4.14 o
   6   6  16          3.43         -0.61         4.26 o
   3   7  16          0.01          0.59         4.26 o
   4   7  16          0.58          2.12         3.45 o
   5   7  16          1.13          5.64         3.55 o
   6   7  16          1.92          0.04         5.23 o
   2   2  17          2.28          0.08         3.41 o
   3   2  17          7.41          9.70         4.31 o
   2   3  17          6.84          4.82         6.46 o
   3   3  17          9.29         21.26         6.23 o
   4   3  17          2.41          0.83         4.23 o
   2   4  17          8.16         10.34         4.35 o
   3   4  17          9.74          1.76         4.82 o
   4   4  17          1.07          9.16         6.34 o
   3   5  17         12.96         28.07         6.34 o
   4   5  17          0.30         -0.23         6.46 o
                                                
